# Supplementary material for: Genetic and Protein Network Underlying the Convergence of Rett-Syndrome-like (RTT-L) Phenotype in Neurodevelopmental Disorders
Source: Cells. 2023 May 21;12(10):1437. doi: 10.3390/cells12101437 (PMC10217403; doi:10.3390/cells12101437)
Supplement: Supplementary file 1 [file cells-12-01437-s001.zip › SupplementTable S2-S4.xlsx]

## Sheet: Supplement Table S2
Supplement Table S2: The centrality values (degree and betweenness) for genes in RTT and RTT-L connecting PPIN
Sno	Gene Name	Gene Type	Degree	Betweenness Centrality
1	MECP2	RTT	154	0.115246
2	FOXG1	RTT	85	0.0615357
3	CDKL5	RTT	20	0.0138467
4	NTNG1	RTT	4	0
5	HTT	RTT-L	352	0.302038
6	HECW2	RTT-L	298	0.241147
7	TCF4	RTT-L	236	0.182993
8	PDLIM7	RTT-L	152	0.116168
9	EEF1A2	RTT-L	152	0.112426
10	EIF4G1	RTT-L	127	0.0940387
11	EIF2B2	RTT-L	73	0.0477241
12	STXBP1	RTT-L	69	0.0476469
13	TBL1XR1	RTT-L	69	0.0443444
14	MEF2C	RTT-L	66	0.0415235
15	GNAO1	RTT-L	60	0.0447533
16	GRIN1	RTT-L	60	0.0444439
17	SMARCA1	RTT-L	50	0.0279465
18	SATB2	RTT-L	50	0.0272702
19	MAP2	RTT-L	48	0.040929
20	KIF1A	RTT-L	48	0.0351363
21	PTPN4	RTT-L	46	0.0266136
22	GRIN2B	RTT-L	45	0.0264808
23	MBD2	RTT-L	45	0.0241331
24	MGRN1	RTT-L	42	0.0293432
25	SNX17	RTT-L	42	0.0271358
26	MEIS2	RTT-L	39	0.025979
27	KAT6A	RTT-L	39	0.0215683
28	HDAC8	RTT-L	37	0.0207156
29	GRIN2A	RTT-L	28	0.00997868
30	BTBD9	RTT-L	26	0.0142836
31	DEAF1	RTT-L	25	0.0144767
32	SHANK3	RTT-L	23	0.00910842
33	MFSD8	RTT-L	22	0.0186829
34	RHOBTB2	RTT-L	22	0.0127616
35	JMJD1C	RTT-L	20	0.0129243
36	WDR45	RTT-L	18	0.011663
37	ZBTB18	RTT-L	17	0.0118021
38	KCNB1	RTT-L	17	0.0113208
39	GABRD	RTT-L	17	0.0105447
40	GABRG2	RTT-L	15	0.009757
41	SYNGAP1	RTT-L	15	0.00674267
42	GABBR2	RTT-L	13	0.00810355
43	CHRNA5	RTT-L	11	0.0267618
44	CLCN5	RTT-L	11	0.00564215
45	SCN1A	RTT-L	9	0.00807595
46	KCNQ2	RTT-L	9	0.00427433
47	GABRB2	RTT-L	7	0.00402952
48	IQSEC2	RTT-L	7	0.00147517
49	SLC35A2	RTT-L	6	0.00357242
50	SCN2A	RTT-L	5	0.00178751
51	HCN1	RTT-L	4	0.00267977
52	SLC6A1	RTT-L	4	0.00195629
53	ST3GAL5	RTT-L	3	0
54	ZNF620	RTT-L	3	0.00178691
55	VASH2	RTT-L	3	0.0009737
56	KLF7	RTT-L	2	0.00089366
57	AGAP6	RTT-L	0	0
58	ANKRD31	RTT-L	0	0
59	SHROOM4	RTT-L	0	0
60	ATP1A2	RTT-L	0	0
61	NFE2L2	RTT-L	0	0
62	SEMA6B	RTT-L	0	0
63	GPRIN1	Interactor	16	0.00885075
64	NTRK1	Interactor	11	0.0423092
65	APP	Interactor	9	0.0132988
66	TRIM25	Interactor	8	0.0193978
67	ELAVL1	Interactor	8	0.0158334
68	FYN	Interactor	8	0.00590163
69	TP53	Interactor	7	0.0345575
70	JUN	Interactor	7	0.020657
71	GRB2	Interactor	7	0.0145893
72	PRKCA	Interactor	7	0.0078248
73	SP1	Interactor	6	0.0180338
74	XPO1	Interactor	6	0.00795562
75	PRKCB	Interactor	6	0.00778551
76	SRC	Interactor	6	0.00438041
77	EGFR	Interactor	5	0.0188848
78	TRAF6	Interactor	5	0.0157743
79	PPARG	Interactor	5	0.0157212
80	COPS5	Interactor	5	0.00937696
81	CALM1	Interactor	5	0.0091956
82	UBE2I	Interactor	5	0.00910562
83	CDH1	Interactor	5	0.00772999
84	HIST1H3A;HIST1H3B;HIST1H3C;HIST1H3D;HIST1H3E;HIST1H3F;HIST1H3G;HIST1H3H;HIST1H3I;HIST1H3J	Interactor	5	0.00686062
85	DLG4	Interactor	5	0.00550846
86	ESR1	Interactor	5	0.00508959
87	RBPJ	Interactor	5	0.00335369
88	HDAC1	Interactor	5	0.00316034
89	NCK1	Interactor	5	0.00253087
90	SPTAN1	Interactor	5	0.00159266
91	PLCG1	Interactor	5	0.00081211
92	HMG20A	Interactor	4	0.0150083
93	EEF1D	Interactor	4	0.0134558
94	CTNNB1	Interactor	4	0.00908837
95	CREB1	Interactor	4	0.00831205
96	VARS	Interactor	4	0.00698935
97	AKT1	Interactor	4	0.00675805
98	ESR2	Interactor	4	0.00555678
99	FOXK2	Interactor	4	0.0053694
100	KDM5B	Interactor	4	0.00533397
101	SPTBN1	Interactor	4	0.00518743
102	CUL3	Interactor	4	0.00459849
103	PIK3R1	Interactor	4	0.00447674
104	BAG3	Interactor	4	0.00436923
105	MDM2	Interactor	4	0.00384955
106	KDM1A	Interactor	4	0.00353575
107	DGUOK	Interactor	4	0.00340737
108	NUFIP1	Interactor	4	0.00340737
109	AR	Interactor	4	0.00338427
110	STX1A	Interactor	4	0.00247368
111	NEDD4	Interactor	4	0.00233999
112	HSPA4	Interactor	4	0.00232424
113	SOX2	Interactor	4	0.002067
114	HIST1H4A;HIST1H4B;HIST1H4C;HIST1H4D;HIST1H4E;HIST1H4F;HIST1H4H;HIST1H4I;HIST1H4J;HIST1H4K;HIST1H4L;HIST2H4A;HIST2H4B;HIST4H4	Interactor	4	0.00171254
115	HAX1	Interactor	4	0.00158666
116	CRK	Interactor	4	0.00143233
117	ABL1	Interactor	4	0.00103905
118	DLG3	Interactor	4	5.397e-05
119	SRPK2	Interactor	3	0.00977271
120	ALDOC	Interactor	3	0.00828757
121	UBQLN1	Interactor	3	0.00794511
122	ACTL6A	Interactor	3	0.00706364
123	CTBP1	Interactor	3	0.00678774
124	PRKN	Interactor	3	0.00612545
125	MRFAP1L1	Interactor	3	0.00612275
126	EPB41L3	Interactor	3	0.00612275
127	CANX	Interactor	3	0.00605256
128	ZMYND8	Interactor	3	0.00559487
129	SP3	Interactor	3	0.00468951
130	NEDD4L	Interactor	3	0.00467016
131	CSNK2A1	Interactor	3	0.00423986
132	SNW1	Interactor	3	0.00410074
133	YBX1	Interactor	3	0.00384469
134	DGCR6	Interactor	3	0.00383562
135	CUL5	Interactor	3	0.0037697
136	EEF1G	Interactor	3	0.00363044
137	CLTC	Interactor	3	0.00356123
138	TLE1	Interactor	3	0.00330819
139	NEDD8	Interactor	3	0.00307065
140	FXR2	Interactor	3	0.00302901
141	PARP1	Interactor	3	0.00292032
142	TAB2	Interactor	3	0.00285559
143	SMAD2	Interactor	3	0.00283663
144	NCOR1	Interactor	3	0.00275799
145	SIN3A	Interactor	3	0.00275081
146	SYMPK	Interactor	3	0.00268519
147	TRAF2	Interactor	3	0.00266408
148	YWHAZ	Interactor	3	0.0026185
149	SMC3	Interactor	3	0.00249242
150	SQSTM1	Interactor	3	0.00247996
151	CBX3	Interactor	3	0.00245008
152	SNAP25	Interactor	3	0.00239621
153	NFATC2IP	Interactor	3	0.00233853
154	GJB7	Interactor	3	0.00228688
155	EP300	Interactor	3	0.00216034
156	NANOG	Interactor	3	0.00211682
157	HSP90AB1	Interactor	3	0.00205678
158	TRIP6	Interactor	3	0.00198496
159	ACTB	Interactor	3	0.00193416
160	THRB	Interactor	3	0.00181443
161	BAIAP2L1	Interactor	3	0.00179206
162	WWP2	Interactor	3	0.00174462
163	CREBBP	Interactor	3	0.00171869
164	HNRNPD	Interactor	3	0.00165769
165	HRAS	Interactor	3	0.001575
166	CDC37	Interactor	3	0.00154995
167	SMARCC2	Interactor	3	0.00133208
168	UBA52	Interactor	3	0.00129791
169	FOXO1	Interactor	3	0.00128418
170	MGMT	Interactor	3	0.00126541
171	DHX9	Interactor	3	0.00126538
172	TK1	Interactor	3	0.00114378
173	ABCF1	Interactor	3	0.00111448
174	FOXL1	Interactor	3	0.00109007
175	DRD2	Interactor	3	0.00086577
176	PPP1CC	Interactor	3	0.00072649
177	ACTN1	Interactor	3	0.00072111
178	ARMC1	Interactor	3	0.00068676
179	PRKCG	Interactor	3	0.00059838
180	TEAD2	Interactor	3	0.00044446
181	FOXC1	Interactor	3	0.00044446
182	PYHIN1	Interactor	3	0.00044446
183	FOXE1	Interactor	3	0.00044446
184	DLGAP4	Interactor	3	0.0001762
185	DLG2	Interactor	3	1.671e-05
186	GRIN3A	Interactor	3	1.671e-05
187	ADGRG5	Interactor	2	0.0194758
188	FAM189A2	Interactor	2	0.0128153
189	RPL12	Interactor	2	0.00590811
190	ANAPC1	Interactor	2	0.00575682
191	CIT	Interactor	2	0.00574303
192	PIAS1	Interactor	2	0.00460106
193	SMARCE1	Interactor	2	0.00359801
194	BAIAP2	Interactor	2	0.0035747
195	PSMB7	Interactor	2	0.0035747
196	SPART	Interactor	2	0.0035747
197	USP9X	Interactor	2	0.0035747
198	PEX11B	Interactor	2	0.0035747
199	PAK2	Interactor	2	0.00348336
200	FTL	Interactor	2	0.00348336
201	EPB41	Interactor	2	0.00348336
202	PSEN1	Interactor	2	0.0034229
203	SH3GL3	Interactor	2	0.00317288
204	NFX1	Interactor	2	0.00300103
205	TUBG1	Interactor	2	0.00300103
206	AHCY	Interactor	2	0.00300103
207	CALML3	Interactor	2	0.00272968
208	CAPZB	Interactor	2	0.00272968
209	PTPN14	Interactor	2	0.00272968
210	UBQLN4	Interactor	2	0.00271087
211	CBX5	Interactor	2	0.00267857
212	IGSF8	Interactor	2	0.00264753
213	ERBIN	Interactor	2	0.00264184
214	RRP7A	Interactor	2	0.00259808
215	SPAST	Interactor	2	0.00259306
216	GSK3B	Interactor	2	0.00249712
217	PIAS4	Interactor	2	0.00240271
218	NEUROD1	Interactor	2	0.00240271
219	SUMO1	Interactor	2	0.00240271
220	CHCHD2	Interactor	2	0.00240271
221	XRCC6	Interactor	2	0.00240271
222	MEF2D	Interactor	2	0.00225386
223	ZNF91	Interactor	2	0.00225386
224	MDFI	Interactor	2	0.00222914
225	PLSCR1	Interactor	2	0.00222914
226	GNB1	Interactor	2	0.00207606
227	GFAP	Interactor	2	0.00207606
228	PAK4	Interactor	2	0.002071
229	UBE2D3	Interactor	2	0.00206788
230	KPNA1	Interactor	2	0.00202418
231	WIZ	Interactor	2	0.00202418
232	RFXANK	Interactor	2	0.00199503
233	PTGER3	Interactor	2	0.00196686
234	GABARAP	Interactor	2	0.00189903
235	RAB3IL1	Interactor	2	0.00189846
236	IKBKG	Interactor	2	0.00188186
237	CUL2	Interactor	2	0.00188186
238	MAP1LC3A	Interactor	2	0.00188186
239	VCP	Interactor	2	0.00188186
240	MAP1LC3B	Interactor	2	0.00188186
241	PKM	Interactor	2	0.00188186
242	CHUK	Interactor	2	0.00188186
243	RPL4	Interactor	2	0.00188186
244	GTF2F2	Interactor	2	0.00181272
245	BZW2	Interactor	2	0.00175318
246	MRE11	Interactor	2	0.00175318
247	ANXA1	Interactor	2	0.00171398
248	GTF3C3	Interactor	2	0.00170129
249	TCERG1	Interactor	2	0.00170129
250	P4HA1	Interactor	2	0.00170129
251	MSRB3	Interactor	2	0.00165238
252	EXOSC1	Interactor	2	0.00165238
253	GIT1	Interactor	2	0.0016416
254	NAT10	Interactor	2	0.00162425
255	HNRNPU	Interactor	2	0.0016225
256	POLR2A	Interactor	2	0.00156174
257	MYC	Interactor	2	0.00153724
258	PRPF40B	Interactor	2	0.00148888
259	BAZ1A	Interactor	2	0.00148888
260	CHMP4B	Interactor	2	0.00148888
261	HMGB1	Interactor	2	0.00148888
262	PRPF40A	Interactor	2	0.00148888
263	KPNA3	Interactor	2	0.00148888
264	POLE	Interactor	2	0.00148712
265	ID1	Interactor	2	0.00147095
266	STX11	Interactor	2	0.00147095
267	FLNA	Interactor	2	0.00136171
268	GEM	Interactor	2	0.00136171
269	TRAPPC2L	Interactor	2	0.00136171
270	TLE3	Interactor	2	0.00127272
271	IL17RA	Interactor	2	0.00126911
272	UBE2E3	Interactor	2	0.00126911
273	CDC73	Interactor	2	0.00126541
274	CKS1B	Interactor	2	0.00126541
275	GORASP2	Interactor	2	0.00126541
276	ID2	Interactor	2	0.00126541
277	RELA	Interactor	2	0.00126541
278	TCF3	Interactor	2	0.00126541
279	MLLT6	Interactor	2	0.00126541
280	POLR1A	Interactor	2	0.00126541
281	GNAI2	Interactor	2	0.00125418
282	YWHAG	Interactor	2	0.00125252
283	YWHAB	Interactor	2	0.00125252
284	TPR	Interactor	2	0.00125252
285	CTBP2	Interactor	2	0.00118693
286	RNF31	Interactor	2	0.0011618
287	NUP50	Interactor	2	0.00115743
288	TSPOAP1	Interactor	2	0.00112159
289	KMT2A	Interactor	2	0.00110893
290	PRMT5	Interactor	2	0.00110803
291	AIMP2	Interactor	2	0.00109195
292	BDKRB1	Interactor	2	0.00106217
293	DNM1	Interactor	2	0.00106217
294	WNK1	Interactor	2	0.00104748
295	TPM2	Interactor	2	0.00100532
296	OSGIN1	Interactor	2	0.00099762
297	DDB1	Interactor	2	0.00099222
298	ADD3	Interactor	2	0.00099222
299	USP10	Interactor	2	0.00098653
300	EIF3I	Interactor	2	0.00098653
301	SF3A2	Interactor	2	0.00098653
302	UPF3B	Interactor	2	0.00098653
303	ZC3H7B	Interactor	2	0.00098653
304	ACTR5	Interactor	2	0.00098653
305	GRB10	Interactor	2	0.00098653
306	EIF3J	Interactor	2	0.00098653
307	EIF3H	Interactor	2	0.00098653
308	RAD21	Interactor	2	0.00098653
309	TRADD	Interactor	2	0.00097087
310	ACTG1	Interactor	2	0.00097087
311	NOTCH2NL	Interactor	2	0.0009669
312	YES1	Interactor	2	0.0009548
313	IQGAP1	Interactor	2	0.0009548
314	GJA1	Interactor	2	0.00094551
315	TUSC3	Interactor	2	0.00092221
316	CHD3	Interactor	2	0.00091214
317	TBP	Interactor	2	0.00091214
318	CPS1	Interactor	2	0.00091078
319	GTF3C5	Interactor	2	0.00091078
320	RUNX1T1	Interactor	2	0.00090982
321	CBFA2T3	Interactor	2	0.00090982
322	PSMC5	Interactor	2	0.00089991
323	TUBA1A	Interactor	2	0.00089991
324	TJP1	Interactor	2	0.00089781
325	YEATS4	Interactor	2	0.00089577
326	ARHGEF10L	Interactor	2	0.00089206
327	RNF130	Interactor	2	0.00089206
328	MPP3	Interactor	2	0.00089206
329	LMO4	Interactor	2	0.00089113
330	CDKN1A	Interactor	2	0.00089113
331	PIN1	Interactor	2	0.00089113
332	GPRC5C	Interactor	2	0.00081923
333	LHX6	Interactor	2	0.00080593
334	PRMT2	Interactor	2	0.00080178
335	SF3A3	Interactor	2	0.0007984
336	DCUN1D1	Interactor	2	0.00079743
337	COPS6	Interactor	2	0.00079743
338	CAMK2A	Interactor	2	0.00079501
339	EIF5	Interactor	2	0.00074291
340	QARS	Interactor	2	0.00074291
341	PTBP1	Interactor	2	0.00074291
342	UBB	Interactor	2	0.00074291
343	DLD	Interactor	2	0.00074291
344	LGR4	Interactor	2	0.00073841
345	CYLD	Interactor	2	0.00073841
346	MCM2	Interactor	2	0.00073841
347	PABPC1	Interactor	2	0.00073841
348	ISG15	Interactor	2	0.00073841
349	GABARAPL2	Interactor	2	0.00073841
350	RPL10	Interactor	2	0.00071753
351	USP25	Interactor	2	0.00071127
352	RNF2	Interactor	2	0.0006989
353	PTK2B	Interactor	2	0.00069225
354	MAPK14	Interactor	2	0.00067645
355	TSG101	Interactor	2	0.00067599
356	NINL	Interactor	2	0.00067216
357	CDC5L	Interactor	2	0.00067216
358	TWIST2	Interactor	2	0.00066914
359	ASCL1	Interactor	2	0.00066914
360	MYOD1	Interactor	2	0.00066914
361	MYOG	Interactor	2	0.00066914
362	TPM3	Interactor	2	0.00065264
363	TPM4	Interactor	2	0.00065264
364	SVIL	Interactor	2	0.00065264
365	STAMBPL1	Interactor	2	0.00065062
366	FOXB1	Interactor	2	0.00064519
367	MOV10	Interactor	2	0.00064268
368	NXF1	Interactor	2	0.00063837
369	HIPK2	Interactor	2	0.00063736
370	SOX18	Interactor	2	0.00063736
371	UBXN1	Interactor	2	0.00063445
372	SRRM2	Interactor	2	0.00060419
373	EEF1A1	Interactor	2	0.00060419
374	YWHAE	Interactor	2	0.00060419
375	GABBR1	Interactor	2	0.00060342
376	CFL1	Interactor	2	0.00059639
377	ING5	Interactor	2	0.00059635
378	PML	Interactor	2	0.00059635
379	DEF6	Interactor	2	0.00057247
380	CALM3	Interactor	2	0.00055103
381	CSNK2A2	Interactor	2	0.0005237
382	SIRT7	Interactor	2	0.00050443
383	PSMC3	Interactor	2	0.00050443
384	BCAR1	Interactor	2	0.00050443
385	RGS20	Interactor	2	0.00049897
386	OPTN	Interactor	2	0.00049849
387	ULK1	Interactor	2	0.00049849
388	ARPC3	Interactor	2	0.00049614
389	ACTR3	Interactor	2	0.00049614
390	RAC1	Interactor	2	0.00043086
391	SMC1A	Interactor	2	0.00042404
392	AP2M1	Interactor	2	0.00042316
393	TRAF3	Interactor	2	0.000423
394	MYH9	Interactor	2	0.000423
395	HOXA9	Interactor	2	0.00040847
396	CHD4	Interactor	2	0.00040251
397	G3BP1	Interactor	2	0.0003976
398	LRRK2	Interactor	2	0.00039347
399	TUBA4A	Interactor	2	0.00038917
400	MDC1	Interactor	2	0.00038555
401	PTPRG	Interactor	2	0.00037567
402	PLEC	Interactor	2	0.00035882
403	SIRT1	Interactor	2	0.00035614
404	YWHAQ	Interactor	2	0.00035614
405	DNMT1	Interactor	2	0.0003498
406	DNAJC18	Interactor	2	0.00033904
407	TRIM27	Interactor	2	0.00033549
408	RBPMS	Interactor	2	0.00033063
409	CCNB1	Interactor	2	0.00032754
410	STK11	Interactor	2	0.00032401
411	HIST2H3A;HIST2H3C;HIST2H3D	Interactor	2	0.00030377
412	SPI1	Interactor	2	0.00030377
413	MACF1	Interactor	2	0.00030135
414	GPALPP1	Interactor	2	0.00030135
415	KLHL20	Interactor	2	0.00028986
416	NEFL	Interactor	2	0.00028845
417	HSP90AA1	Interactor	2	0.00028557
418	PSMA3	Interactor	2	0.00028237
419	LRP8	Interactor	2	0.00026413
420	HDAC7	Interactor	2	0.00026368
421	HDAC5	Interactor	2	0.00026368
422	NOTCH1	Interactor	2	0.00026368
423	HDAC4	Interactor	2	0.00026368
424	UBE2D1	Interactor	2	0.00025328
425	DDX21	Interactor	2	0.00021208
426	MAX	Interactor	2	0.00021208
427	GOLM1	Interactor	2	0.00021142
428	RXRA	Interactor	2	0.00021038
429	RSF1	Interactor	2	0.00020295
430	CCDC8	Interactor	2	0.00019615
431	FOXI2	Interactor	2	0.0001851
432	PLK1	Interactor	2	0.0001851
433	AIM2	Interactor	2	0.0001851
434	CDK5	Interactor	2	0.00018508
435	RAD23B	Interactor	2	0.00018433
436	BSPRY	Interactor	2	0.00018433
437	GATAD2B	Interactor	2	0.00018421
438	HDAC2	Interactor	2	0.00018421
439	RGS3	Interactor	2	0.00017642
440	MTA2	Interactor	2	0.00015673
441	QPRT	Interactor	2	0.00015561
442	NCAPH2	Interactor	2	0.00015561
443	SMARCC1	Interactor	2	0.00015169
444	DNAAF2	Interactor	2	0.00014079
445	HIST3H3	Interactor	2	0.0001395
446	DIMT1	Interactor	2	0.0001332
447	NMT1	Interactor	2	0.0001332
448	EIF3K	Interactor	2	0.0001332
449	IGF2BP3	Interactor	2	0.0001332
450	RBBP4	Interactor	2	0.00011581
451	RBBP7	Interactor	2	0.00011581
452	IFI16	Interactor	2	0.00011581
453	APBA2	Interactor	2	0.00010479
454	LRP1	Interactor	2	6.811e-05
455	DPY30	Interactor	2	4.729e-05
456	FOXQ1	Interactor	2	4.729e-05
457	FOXJ2	Interactor	2	4.729e-05
458	PPP3CA	Interactor	2	4.601e-05
459	CRKL	Interactor	2	3.816e-05
460	DLGAP1	Interactor	2	2.375e-05
461	CAMK2B	Interactor	2	1.671e-05
462	AP1M1	Interactor	2	1.671e-05
463	DLG1	Interactor	2	1.671e-05
464	ARHGAP32	Interactor	2	1.671e-05
465	AP4M1	Interactor	2	1.671e-05
466	ITCH	Interactor	2	0
467	AMFR	Interactor	2	0
468	OPRM1	Interactor	2	0
469	DCTN2	Interactor	2	0
470	STX1B	Interactor	2	0
471	DNAJC11	Interactor	2	0
472	NDUFV1	Interactor	2	0
473	TUBB2A	Interactor	2	0
474	HIST2H2BE	Interactor	2	0
475	WDR36	Interactor	2	0
476	ZCCHC17	Interactor	2	0
477	PWP2	Interactor	2	0
478	DDX24	Interactor	2	0
479	RBM28	Interactor	2	0
480	SMARCB1	Interactor	2	0
481	SRBD1	Interactor	2	0
482	CAMK2G	Interactor	2	0
483	SMARCA5	Interactor	2	0
484	HSPA8	Interactor	2	0
485	SKI	Interactor	2	0
486	HDAC3	Interactor	2	0
487	EIF2AK2	Interactor	2	0
488	GRIN2D	Interactor	2	0
489	EPHB2	Interactor	2	0
490	ACTN2	Interactor	2	0
491	GRIN3B	Interactor	2	0
492	FUT8	Interactor	1	0
493	TTC17	Interactor	1	0
494	SIDT2	Interactor	1	0
495	DNAJB9	Interactor	1	0
496	ATF6	Interactor	1	0
497	RNF115	Interactor	1	0
498	CCR8	Interactor	1	0
499	TMEM131	Interactor	1	0
500	ST7L	Interactor	1	0
501	ATG9A	Interactor	1	0
502	CCPG1	Interactor	1	0
503	CCDC120	Interactor	1	0
504	ARNT2	Interactor	1	0
505	MEIS3	Interactor	1	0
506	PIGL	Interactor	1	0
507	PKNOX1	Interactor	1	0
508	TMOD3	Interactor	1	0
509	FAM222A	Interactor	1	0
510	HOXA13	Interactor	1	0
511	ZNHIT3	Interactor	1	0
512	CRBN	Interactor	1	0
513	PBX3	Interactor	1	0
514	LMX1B	Interactor	1	0
515	PBX4	Interactor	1	0
516	GNB4	Interactor	1	0
517	PBX2	Interactor	1	0
518	TLX1	Interactor	1	0
519	C16orf71	Interactor	1	0
520	C1orf94	Interactor	1	0
521	ATF2	Interactor	1	0
522	PBX1	Interactor	1	0
523	MAB21L2	Interactor	1	0
524	MAB21L1	Interactor	1	0
525	KCNQ1	Interactor	1	0
526	ARIH2	Interactor	1	0
527	CALM2	Interactor	1	0
528	ATP1B4	Interactor	1	0
529	UBE2J2	Interactor	1	0
530	BTNL8	Interactor	1	0
531	TRIM74	Interactor	1	0
532	UBE2E1	Interactor	1	0
533	DUSP6	Interactor	1	0
534	UBE2D4	Interactor	1	0
535	PSG8	Interactor	1	0
536	ATXN3	Interactor	1	0
537	MRAP	Interactor	1	0
538	HSDL1	Interactor	1	0
539	UBE2T	Interactor	1	0
540	UBE2G2	Interactor	1	0
541	MC1R	Interactor	1	0
542	MC2R	Interactor	1	0
543	MEGF8	Interactor	1	0
544	TAZ	Interactor	1	0
545	UBE2W	Interactor	1	0
546	FBXO6	Interactor	1	0
547	PTPRK	Interactor	1	0
548	MC4R	Interactor	1	0
549	ANKRD46	Interactor	1	0
550	INTS7	Interactor	1	0
551	C9orf40	Interactor	1	0
552	ATRN	Interactor	1	0
553	UBE2D2	Interactor	1	0
554	UBE2Q2	Interactor	1	0
555	TIMM29	Interactor	1	0
556	FAM19A4	Interactor	1	0
557	PDCD2	Interactor	1	0
558	HCN4	Interactor	1	0
559	HCN3	Interactor	1	0
560	HCN2	Interactor	1	0
561	FHL1	Interactor	1	0
562	PELI1	Interactor	1	0
563	CDKN2A	Interactor	1	0
564	RIDA	Interactor	1	0
565	INTS1	Interactor	1	0
566	LTBR	Interactor	1	0
567	IRF3	Interactor	1	0
568	IRF7	Interactor	1	0
569	KRAS	Interactor	1	0
570	ASCC2	Interactor	1	0
571	PPP1CA	Interactor	1	0
572	PELI2	Interactor	1	0
573	GSK3A	Interactor	1	0
574	FBXO38	Interactor	1	0
575	HTR1A	Interactor	1	0
576	ATF4	Interactor	1	0
577	CERS2	Interactor	1	0
578	GLP1R	Interactor	1	0
579	ATF5	Interactor	1	0
580	GRASP	Interactor	1	0
581	NSF	Interactor	1	0
582	DDIT3	Interactor	1	0
583	KCTD12	Interactor	1	0
584	PRKG2	Interactor	1	0
585	HDGFL2	Interactor	1	0
586	RABL6	Interactor	1	0
587	HDGFL3	Interactor	1	0
588	SAR1B	Interactor	1	0
589	SKIV2L	Interactor	1	0
590	SERPINB8	Interactor	1	0
591	UBAP2	Interactor	1	0
592	DHX38	Interactor	1	0
593	JSRP1	Interactor	1	0
594	HRH4	Interactor	1	0
595	RGS7	Interactor	1	0
596	RIC8A	Interactor	1	0
597	NGB	Interactor	1	0
598	NUCB1	Interactor	1	0
599	GNG3	Interactor	1	0
600	CXCR5	Interactor	1	0
601	PCM1	Interactor	1	0
602	OPRD1	Interactor	1	0
603	MED4	Interactor	1	0
604	ADORA1	Interactor	1	0
605	KLHL3	Interactor	1	0
606	S1PR5	Interactor	1	0
607	GPSM2	Interactor	1	0
608	CD69	Interactor	1	0
609	PTPRU	Interactor	1	0
610	KIFAP3	Interactor	1	0
611	OCRL	Interactor	1	0
612	CACNA1B	Interactor	1	0
613	PDE6G	Interactor	1	0
614	GNAI1	Interactor	1	0
615	CCR5	Interactor	1	0
616	GPR35	Interactor	1	0
617	RGS4	Interactor	1	0
618	RGS1	Interactor	1	0
619	RGS19	Interactor	1	0
620	ADRA2C	Interactor	1	0
621	SCN8A	Interactor	1	0
622	PDE6H	Interactor	1	0
623	CRHR1	Interactor	1	0
624	TSHR	Interactor	1	0
625	DUSP22	Interactor	1	0
626	PRKAR2B	Interactor	1	0
627	RAE1	Interactor	1	0
628	PA2G4	Interactor	1	0
629	PSMD13	Interactor	1	0
630	MARK4	Interactor	1	0
631	RPL23A	Interactor	1	0
632	JUNB	Interactor	1	0
633	MYO7A	Interactor	1	0
634	HNRNPA0	Interactor	1	0
635	PSMD8	Interactor	1	0
636	CBFB	Interactor	1	0
637	DYNC1I2	Interactor	1	0
638	PRKAR2A	Interactor	1	0
639	EIF3C	Interactor	1	0
640	DCTN1	Interactor	1	0
641	DAG1	Interactor	1	0
642	MARK3	Interactor	1	0
643	SMOC1	Interactor	1	0
644	PBLD	Interactor	1	0
645	OTUD4	Interactor	1	0
646	HSPB7	Interactor	1	0
647	BCL2L2	Interactor	1	0
648	ZNF587	Interactor	1	0
649	TRIM33	Interactor	1	0
650	RNF6	Interactor	1	0
651	TAPBPL	Interactor	1	0
652	CHIC2	Interactor	1	0
653	FASLG	Interactor	1	0
654	TSSK3	Interactor	1	0
655	MLLT10	Interactor	1	0
656	SZT2	Interactor	1	0
657	HSD17B8	Interactor	1	0
658	MAGOHB	Interactor	1	0
659	LMO1	Interactor	1	0
660	GOLGA8F;GOLGA8G	Interactor	1	0
661	PLEKHN1	Interactor	1	0
662	USP11	Interactor	1	0
663	GSE1	Interactor	1	0
664	PSMG2	Interactor	1	0
665	NEUROG3	Interactor	1	0
666	ABI2	Interactor	1	0
667	SGF29	Interactor	1	0
668	TCF12	Interactor	1	0
669	AQP1	Interactor	1	0
670	UTP23	Interactor	1	0
671	TCF24	Interactor	1	0
672	EIF4EBP1	Interactor	1	0
673	DMRT3	Interactor	1	0
674	TWIST1	Interactor	1	0
675	SEC14L4	Interactor	1	0
676	ZDHHC24	Interactor	1	0
677	ARHGEF1	Interactor	1	0
678	LENG1	Interactor	1	0
679	MVP	Interactor	1	0
680	GOPC	Interactor	1	0
681	ARMC7	Interactor	1	0
682	CPOX	Interactor	1	0
683	HAND2	Interactor	1	0
684	MESP2	Interactor	1	0
685	PPIL1	Interactor	1	0
686	FAM124B	Interactor	1	0
687	SRSF2	Interactor	1	0
688	FAM74A4;FAM74A6	Interactor	1	0
689	ZNF124	Interactor	1	0
690	TAP binding protein-like variant	Interactor	1	0
691	ID4	Interactor	1	0
692	EGR1	Interactor	1	0
693	SPG21	Interactor	1	0
694	NOL9	Interactor	1	0
695	TRIB2	Interactor	1	0
696	RAB41	Interactor	1	0
697	TAL1	Interactor	1	0
698	SPATC1L	Interactor	1	0
699	DOT1L	Interactor	1	0
700	NMUR2	Interactor	1	0
701	NEK8	Interactor	1	0
702	NR2C2AP	Interactor	1	0
703	NDOR1	Interactor	1	0
704	TXNL4B	Interactor	1	0
705	SCOC	Interactor	1	0
706	ARMC8	Interactor	1	0
707	LGALS14	Interactor	1	0
708	SLC39A13	Interactor	1	0
709	MORN4	Interactor	1	0
710	LASP1	Interactor	1	0
711	ASCL4	Interactor	1	0
712	GPHN	Interactor	1	0
713	RYDEN	Interactor	1	0
714	NR4A1	Interactor	1	0
715	DDX6	Interactor	1	0
716	C1orf109	Interactor	1	0
717	ID3	Interactor	1	0
718	MYF6	Interactor	1	0
719	PPP1R18	Interactor	1	0
720	NEUROG1	Interactor	1	0
721	BHLHA15	Interactor	1	0
722	REXO1L1P	Interactor	1	0
723	LEF1	Interactor	1	0
724	GOLGA8DP	Interactor	1	0
725	KLHL32	Interactor	1	0
726	ASPSCR1	Interactor	1	0
727	RABIF	Interactor	1	0
728	SLC4A1AP	Interactor	1	0
729	ZNF417	Interactor	1	0
730	MYO5B	Interactor	1	0
731	VPS28	Interactor	1	0
732	PTF1A	Interactor	1	0
733	ARFGAP2	Interactor	1	0
734	NES	Interactor	1	0
735	NUDT10	Interactor	1	0
736	KLC3	Interactor	1	0
737	CYFIP2	Interactor	1	0
738	PRKAA2	Interactor	1	0
739	RSPH14	Interactor	1	0
740	FERMT2	Interactor	1	0
741	NCKAP1	Interactor	1	0
742	MRPL10	Interactor	1	0
743	MEMO1	Interactor	1	0
744	TAL2	Interactor	1	0
745	LGALS3	Interactor	1	0
746	ABI1	Interactor	1	0
747	RNF14	Interactor	1	0
748	CDKN2C	Interactor	1	0
749	LNPEP	Interactor	1	0
750	PSMA1	Interactor	1	0
751	WASF1	Interactor	1	0
752	AES	Interactor	1	0
753	CMTR1	Interactor	1	0
754	CFAP77	Interactor	1	0
755	HEXIM2	Interactor	1	0
756	CABP5	Interactor	1	0
757	TCEA2	Interactor	1	0
758	NEK6	Interactor	1	0
759	TSSC4	Interactor	1	0
760	EFHC1	Interactor	1	0
761	TCL1A	Interactor	1	0
762	CHAF1A	Interactor	1	0
763	FAH	Interactor	1	0
764	WASF2	Interactor	1	0
765	GUCD1	Interactor	1	0
766	FLAD1	Interactor	1	0
767	KCTD14	Interactor	1	0
768	PPIA	Interactor	1	0
769	NME7	Interactor	1	0
770	POU5F1	Interactor	1	0
771	PRDM6	Interactor	1	0
772	DAXX	Interactor	1	0
773	ATP6V1B2	Interactor	1	0
774	FERD3L	Interactor	1	0
775	TDG	Interactor	1	0
776	MAD2L2	Interactor	1	0
777	LHX4	Interactor	1	0
778	NEU4	Interactor	1	0
779	PATE1	Interactor	1	0
780	SFRS2	Interactor	1	0
781	ASCL3	Interactor	1	0
782	SMCP	Interactor	1	0
783	GNG10	Interactor	1	0
784	ABHD14A	Interactor	1	0
785	LCLAT1	Interactor	1	0
786	CPT1A	Interactor	1	0
787	TUBB1	Interactor	1	0
788	BSCL2	Interactor	1	0
789	DRD5	Interactor	1	0
790	GABRG1	Interactor	1	0
791	ARID1B	Interactor	1	0
792	CECR2	Interactor	1	0
793	BAP18	Interactor	1	0
794	INAVA	Interactor	1	0
795	IDO2	Interactor	1	0
796	GRK5	Interactor	1	0
797	EN1	Interactor	1	0
798	H3F3A;H3F3B	Interactor	1	0
799	SMARCA4	Interactor	1	0
800	RUVBL1	Interactor	1	0
801	TMEM128	Interactor	1	0
802	POLE3	Interactor	1	0
803	BPTF	Interactor	1	0
804	C18orf25	Interactor	1	0
805	KCTD17	Interactor	1	0
806	YWHAH	Interactor	1	0
807	EPHA2	Interactor	1	0
808	MPP7	Interactor	1	0
809	ATRX	Interactor	1	0
810	LTBP1	Interactor	1	0
811	CAPRIN1	Interactor	1	0
812	SNRPD1	Interactor	1	0
813	KAT5	Interactor	1	0
814	CADM1	Interactor	1	0
815	PEX19	Interactor	1	0
816	ICAM5	Interactor	1	0
817	SCML1	Interactor	1	0
818	SHKBP1	Interactor	1	0
819	MAPK12	Interactor	1	0
820	HTR6	Interactor	1	0
821	LYPD6	Interactor	1	0
822	CHRNA3	Interactor	1	0
823	SLAMF1	Interactor	1	0
824	DEFA1;DEFA1B	Interactor	1	0
825	TMEM30A	Interactor	1	0
826	CHRNB4	Interactor	1	0
827	GAN	Interactor	1	0
828	FGF12	Interactor	1	0
829	SNTA1	Interactor	1	0
830	CCDC88A	Interactor	1	0
831	SYVN1	Interactor	1	0
832	FAM71F1	Interactor	1	0
833	MAP3K10	Interactor	1	0
834	NPY2R	Interactor	1	0
835	MAGEE1	Interactor	1	0
836	CLASP1	Interactor	1	0
837	UBE2K	Interactor	1	0
838	MED15	Interactor	1	0
839	SRRT	Interactor	1	0
840	MAGEB18	Interactor	1	0
841	PDK2	Interactor	1	0
842	SRP9	Interactor	1	0
843	DPPA4	Interactor	1	0
844	COPB1	Interactor	1	0
845	ZMAT2	Interactor	1	0
846	MRFAP1	Interactor	1	0
847	SIRPA	Interactor	1	0
848	CASP7	Interactor	1	0
849	RAB30	Interactor	1	0
850	2021-09-07	Interactor	1	0
851	TTC23	Interactor	1	0
852	MAGEA3	Interactor	1	0
853	HEY2	Interactor	1	0
854	CRYL1	Interactor	1	0
855	SIAH1	Interactor	1	0
856	DNM2	Interactor	1	0
857	DIRAS2	Interactor	1	0
858	NBR1	Interactor	1	0
859	MIPEP	Interactor	1	0
860	SNX21	Interactor	1	0
861	DNAJC4	Interactor	1	0
862	ZNF675	Interactor	1	0
863	ECH1	Interactor	1	0
864	MKRN2	Interactor	1	0
865	DNAJA3	Interactor	1	0
866	GNB2	Interactor	1	0
867	ZNF655	Interactor	1	0
868	EHMT1	Interactor	1	0
869	RNF20	Interactor	1	0
870	PLP1	Interactor	1	0
871	AKAP8L	Interactor	1	0
872	UBAC1	Interactor	1	0
873	PTGES2	Interactor	1	0
874	ASPH	Interactor	1	0
875	OPCML	Interactor	1	0
876	GPRASP2	Interactor	1	0
877	MORC3	Interactor	1	0
878	NAPB	Interactor	1	0
879	RHEB	Interactor	1	0
880	DOCK9	Interactor	1	0
881	MEOX1	Interactor	1	0
882	ZNF451	Interactor	1	0
883	GGA2	Interactor	1	0
884	FICD	Interactor	1	0
885	HBS1L	Interactor	1	0
886	TOGARAM1	Interactor	1	0
887	LDHAL6A	Interactor	1	0
888	HSD17B10	Interactor	1	0
889	SRGAP1	Interactor	1	0
890	PIK3R3	Interactor	1	0
891	DPYSL2	Interactor	1	0
892	CCT8	Interactor	1	0
893	NEGR1	Interactor	1	0
894	UBQLN2	Interactor	1	0
895	SORBS1	Interactor	1	0
896	PTK6	Interactor	1	0
897	NDUFA13	Interactor	1	0
898	PPP2CA	Interactor	1	0
899	ZNF133	Interactor	1	0
900	USP14	Interactor	1	0
901	CASP8	Interactor	1	0
902	MED21	Interactor	1	0
903	ZFYVE19	Interactor	1	0
904	WAC	Interactor	1	0
905	ARHGAP24	Interactor	1	0
906	EVL	Interactor	1	0
907	CRMP1	Interactor	1	0
908	NTM	Interactor	1	0
909	SH3GLB1	Interactor	1	0
910	CEP126	Interactor	1	0
911	GPM6A	Interactor	1	0
912	JAKMIP1	Interactor	1	0
913	PARD3	Interactor	1	0
914	TM4SF19	Interactor	1	0
915	DOCK11	Interactor	1	0
916	MED31	Interactor	1	0
917	OSTF1	Interactor	1	0
918	WDFY3	Interactor	1	0
919	SREBF2	Interactor	1	0
920	SYT2	Interactor	1	0
921	LLGL1	Interactor	1	0
922	SYT12	Interactor	1	0
923	PARD6A	Interactor	1	0
924	GOLPH3L	Interactor	1	0
925	PHB2	Interactor	1	0
926	NDUFA9	Interactor	1	0
927	TXNDC11	Interactor	1	0
928	DUSP10	Interactor	1	0
929	RAB11A	Interactor	1	0
930	DNAJC21	Interactor	1	0
931	BCAP31	Interactor	1	0
932	PIBF1	Interactor	1	0
933	MAGEB6	Interactor	1	0
934	MACO1	Interactor	1	0
935	ZDHHC17	Interactor	1	0
936	NUB1	Interactor	1	0
937	KIF23	Interactor	1	0
938	LSAMP	Interactor	1	0
939	CASP6	Interactor	1	0
940	ETV4	Interactor	1	0
941	RCN2	Interactor	1	0
942	SETD2	Interactor	1	0
943	API5	Interactor	1	0
944	PACSIN1	Interactor	1	0
945	APBB2	Interactor	1	0
946	XAGE3	Interactor	1	0
947	HUWE1	Interactor	1	0
948	TRIP10	Interactor	1	0
949	HAP1	Interactor	1	0
950	BASP1	Interactor	1	0
951	AGO2	Interactor	1	0
952	ERCC6L	Interactor	1	0
953	ATG5	Interactor	1	0
954	CEP63	Interactor	1	0
955	CNTN1	Interactor	1	0
956	FEZ1	Interactor	1	0
957	UPF3A	Interactor	1	0
958	KAT2B	Interactor	1	0
959	HEYL	Interactor	1	0
960	RAPGEF2	Interactor	1	0
961	ATG16L1	Interactor	1	0
962	TSHZ3	Interactor	1	0
963	FEM1B	Interactor	1	0
964	NUP58	Interactor	1	0
965	CCDC126	Interactor	1	0
966	BECN1	Interactor	1	0
967	ODF2L	Interactor	1	0
968	VDAC3	Interactor	1	0
969	DYNC1H1	Interactor	1	0
970	VDAC2	Interactor	1	0
971	MBD1	Interactor	1	0
972	PSMD4	Interactor	1	0
973	TANK	Interactor	1	0
974	FNBP4	Interactor	1	0
975	C5AR2	Interactor	1	0
976	UTP14A	Interactor	1	0
977	ARFGAP3	Interactor	1	0
978	IFT20	Interactor	1	0
979	NPTN	Interactor	1	0
980	HYPK	Interactor	1	0
981	ZBTB16	Interactor	1	0
982	PPA2	Interactor	1	0
983	NDUFB9	Interactor	1	0
984	GRM1	Interactor	1	0
985	MPP1	Interactor	1	0
986	MTUS1	Interactor	1	0
987	RABGEF1	Interactor	1	0
988	ARFGEF2	Interactor	1	0
989	ARHGEF25	Interactor	1	0
990	EFNB2	Interactor	1	0
991	C9orf72	Interactor	1	0
992	PCGF6	Interactor	1	0
993	NECTIN4	Interactor	1	0
994	ILF2	Interactor	1	0
995	HNRNPM	Interactor	1	0
996	MCU	Interactor	1	0
997	VAMP3	Interactor	1	0
998	SMDT1	Interactor	1	0
999	RTRAF	Interactor	1	0
1000	EXOG	Interactor	1	0
1001	NELFB	Interactor	1	0
1002	PNKD	Interactor	1	0
1003	SIGLECL1	Interactor	1	0
1004	P2RX4	Interactor	1	0
1005	STX12	Interactor	1	0
1006	SLC10A7	Interactor	1	0
1007	OPN3	Interactor	1	0
1008	EIF2B3	Interactor	1	0
1009	EIF2B5	Interactor	1	0
1010	VTI1B	Interactor	1	0
1011	RTCB	Interactor	1	0
1012	EIF2B1	Interactor	1	0
1013	CA14	Interactor	1	0
1014	FKBP3	Interactor	1	0
1015	EDC4	Interactor	1	0
1016	MFSD4B	Interactor	1	0
1017	EIF2B4	Interactor	1	0
1018	DDX1	Interactor	1	0
1019	B3GALNT2	Interactor	1	0
1020	RPL8	Interactor	1	0
1021	GTF2B	Interactor	1	0
1022	DDX51	Interactor	1	0
1023	ESF1	Interactor	1	0
1024	TAF1D	Interactor	1	0
1025	CHMP1A	Interactor	1	0
1026	TAF1A	Interactor	1	0
1027	CENPV	Interactor	1	0
1028	RPL26L1	Interactor	1	0
1029	SPOUT1	Interactor	1	0
1030	RPL15	Interactor	1	0
1031	TEX10	Interactor	1	0
1032	RIOX2	Interactor	1	0
1033	CDC42	Interactor	1	0
1034	TAF1C	Interactor	1	0
1035	HIRA	Interactor	1	0
1036	RNF4	Interactor	1	0
1037	URB2	Interactor	1	0
1038	NOC2L	Interactor	1	0
1039	NOP16	Interactor	1	0
1040	NOL8	Interactor	1	0
1041	TRIP12	Interactor	1	0
1042	CEBPZ	Interactor	1	0
1043	ITGB3BP	Interactor	1	0
1044	FCF1	Interactor	1	0
1045	TERF2	Interactor	1	0
1046	DNMT3L	Interactor	1	0
1047	RCOR1	Interactor	1	0
1048	DDX54	Interactor	1	0
1049	BLM	Interactor	1	0
1050	C18orf21	Interactor	1	0
1051	RBAK	Interactor	1	0
1052	RPL7A	Interactor	1	0
1053	PDCD11	Interactor	1	0
1054	BRIX1	Interactor	1	0
1055	HIST1H2BC;HIST1H2BE;HIST1H2BF;HIST1H2BG;HIST1H2BI	Interactor	1	0
1056	NOL6	Interactor	1	0
1057	CBX1	Interactor	1	0
1058	GTPBP4	Interactor	1	0
1059	RPL36	Interactor	1	0
1060	BBX	Interactor	1	0
1061	NEPRO	Interactor	1	0
1062	RPL18	Interactor	1	0
1063	LBR	Interactor	1	0
1064	ZNF483	Interactor	1	0
1065	RPS8	Interactor	1	0
1066	DGCR8	Interactor	1	0
1067	RPL27	Interactor	1	0
1068	EXOSC4	Interactor	1	0
1069	HIST2H2BF	Interactor	1	0
1070	MYBBP1A	Interactor	1	0
1071	HPDL	Interactor	1	0
1072	NSD1	Interactor	1	0
1073	DDX31	Interactor	1	0
1074	RPL10A	Interactor	1	0
1075	TAF1B	Interactor	1	0
1076	LENG8	Interactor	1	0
1077	TFB1M	Interactor	1	0
1078	HIST2H2AC	Interactor	1	0
1079	DDX56	Interactor	1	0
1080	ZNF800	Interactor	1	0
1081	GNL2	Interactor	1	0
1082	AP4S1	Interactor	1	0
1083	NLE1	Interactor	1	0
1084	TRMT1L	Interactor	1	0
1085	XPC	Interactor	1	0
1086	RRP1B	Interactor	1	0
1087	SRSF8	Interactor	1	0
1088	SDAD1	Interactor	1	0
1089	TOP3A	Interactor	1	0
1090	TWNK	Interactor	1	0
1091	RPL32	Interactor	1	0
1092	NKAPD1	Interactor	1	0
1093	RPF2	Interactor	1	0
1094	MAGI1	Interactor	1	0
1095	WWP1	Interactor	1	0
1096	TMEM9B	Interactor	1	0
1097	ADNP	Interactor	1	0
1098	RNF219	Interactor	1	0
1099	LARP1	Interactor	1	0
1100	SCRIB	Interactor	1	0
1101	SMC4	Interactor	1	0
1102	RRBP1	Interactor	1	0
1103	NSDHL	Interactor	1	0
1104	SMAD1	Interactor	1	0
1105	ZBTB33	Interactor	1	0
1106	HOXB13	Interactor	1	0
1107	SALL1	Interactor	1	0
1108	ZMYM2	Interactor	1	0
1109	HELLS	Interactor	1	0
1110	HES1	Interactor	1	0
1111	SMPD4	Interactor	1	0
1112	PDS5A	Interactor	1	0
1113	PLEKHG4	Interactor	1	0
1114	NCAPD2	Interactor	1	0
1115	SMAD3	Interactor	1	0
1116	PUM1	Interactor	1	0
1117	MAGT1	Interactor	1	0
1118	SNX9	Interactor	1	0
1119	FBXW11	Interactor	1	0
1120	POGZ	Interactor	1	0
1121	HNRNPUL2	Interactor	1	0
1122	FOXO4	Interactor	1	0
1123	LGALS3BP	Interactor	1	0
1124	ORC2	Interactor	1	0
1125	THSD4	Interactor	1	0
1126	HEATR1	Interactor	1	0
1127	ZMYM3	Interactor	1	0
1128	NUP205	Interactor	1	0
1129	MYO9B	Interactor	1	0
1130	GBF1	Interactor	1	0
1131	LRWD1	Interactor	1	0
1132	SATB1	Interactor	1	0
1133	SMAD4	Interactor	1	0
1134	RIF1	Interactor	1	0
1135	GPRC5B	Interactor	1	0
1136	FERMT3	Interactor	1	0
1137	CDK5R1	Interactor	1	0
1138	IQCB1	Interactor	1	0
1139	ARHGAP17	Interactor	1	0
1140	PPP1R8	Interactor	1	0
1141	DOC2A	Interactor	1	0
1142	PICALM	Interactor	1	0
1143	KCTD3	Interactor	1	0
1144	POLG2	Interactor	1	0
1145	TM4SF18	Interactor	1	0
1146	SYTL4	Interactor	1	0
1147	PLD1	Interactor	1	0
1148	STX19	Interactor	1	0
1149	STX4	Interactor	1	0
1150	STX3	Interactor	1	0
1151	APBA1	Interactor	1	0
1152	EHD1	Interactor	1	0
1153	CDCA8	Interactor	1	0
1154	C19orf57	Interactor	1	0
1155	STX5	Interactor	1	0
1156	SLC35A3	Interactor	1	0
1157	B3GALT1	Interactor	1	0
1158	MKNK1	Interactor	1	0
1159	TNRC6C	Interactor	1	0
1160	EMILIN1	Interactor	1	0
1161	PUM3	Interactor	1	0
1162	PUS7	Interactor	1	0
1163	RBM4	Interactor	1	0
1164	TNKS1BP1	Interactor	1	0
1165	MRPL9	Interactor	1	0
1166	POLDIP3	Interactor	1	0
1167	CENPU	Interactor	1	0
1168	MAMDC2	Interactor	1	0
1169	RC3H1	Interactor	1	0
1170	SF3A1	Interactor	1	0
1171	EIF4A2	Interactor	1	0
1172	UBE3A	Interactor	1	0
1173	PABPC4	Interactor	1	0
1174	UNK	Interactor	1	0
1175	SGTB	Interactor	1	0
1176	PUF60	Interactor	1	0
1177	EIF3A	Interactor	1	0
1178	USP3	Interactor	1	0
1179	NCBP1	Interactor	1	0
1180	IKBKE	Interactor	1	0
1181	TARDBP	Interactor	1	0
1182	PKP2	Interactor	1	0
1183	NELFCD	Interactor	1	0
1184	AIMP1	Interactor	1	0
1185	TOR1AIP1	Interactor	1	0
1186	DCTN4	Interactor	1	0
1187	CNTROB	Interactor	1	0
1188	SLBP	Interactor	1	0
1189	PDCD4	Interactor	1	0
1190	MKNK2	Interactor	1	0
1191	CUL7	Interactor	1	0
1192	UPF2	Interactor	1	0
1193	INTS6	Interactor	1	0
1194	PRKAB1	Interactor	1	0
1195	SF3B3	Interactor	1	0
1196	CHAF1B	Interactor	1	0
1197	RAB31	Interactor	1	0
1198	TIAM1	Interactor	1	0
1199	NANOS1	Interactor	1	0
1200	DUSP4	Interactor	1	0
1201	INA	Interactor	1	0
1202	PLCB4	Interactor	1	0
1203	ERBB4	Interactor	1	0
1204	CACNG2	Interactor	1	0
1205	AKAP9	Interactor	1	0
1206	LNX1	Interactor	1	0
1207	BTK	Interactor	1	0
1208	CAND1	Interactor	1	0
1209	EEF1AKMT1	Interactor	1	0
1210	RIPK3	Interactor	1	0
1211	WDR53	Interactor	1	0
1212	HAUS2	Interactor	1	0
1213	FBXO25	Interactor	1	0
1214	GMPPB	Interactor	1	0
1215	USP47	Interactor	1	0
1216	FAM177A1	Interactor	1	0
1217	PLK2	Interactor	1	0
1218	GABARAPL1	Interactor	1	0
1219	CRY2	Interactor	1	0
1220	PABPC3	Interactor	1	0
1221	SLC13A5	Interactor	1	0
1222	SLC38A7	Interactor	1	0
1223	DCP2	Interactor	1	0
1224	EFTUD2	Interactor	1	0
1225	CUL1	Interactor	1	0
1226	SNRNP27	Interactor	1	0
1227	DBF4	Interactor	1	0
1228	BTNL3	Interactor	1	0
1229	ZNF490	Interactor	1	0
1230	MAP3K3	Interactor	1	0
1231	SREK1IP1	Interactor	1	0
1232	STK4	Interactor	1	0
1233	HOMER1	Interactor	1	0
1234	TMEM25	Interactor	1	0
1235	CEP57	Interactor	1	0
1236	NCSTN	Interactor	1	0
1237	HSPB8	Interactor	1	0
1238	PITHD1	Interactor	1	0
1239	LRRC56	Interactor	1	0
1240	ABTB1	Interactor	1	0
1241	CUL4B	Interactor	1	0
1242	RNF26	Interactor	1	0
1243	IL36A	Interactor	1	0
1244	MAP3K1	Interactor	1	0
1245	PBDC1	Interactor	1	0
1246	CUL4A	Interactor	1	0
1247	MTF1	Interactor	1	0
1248	C4orf19	Interactor	1	0
1249	DPF3	Interactor	1	0
1250	CEP76	Interactor	1	0
1251	MAPK6	Interactor	1	0
1252	DHX57	Interactor	1	0
1253	PSMD1	Interactor	1	0
1254	TTLL12	Interactor	1	0
1255	ST6GALNAC1	Interactor	1	0
1256	UBXN6	Interactor	1	0
1257	VGLL4	Interactor	1	0
1258	C1QBP	Interactor	1	0
1259	SKP2	Interactor	1	0
1260	SRFBP1	Interactor	1	0
1261	PLA2G12A	Interactor	1	0
1262	TFCP2	Interactor	1	0
1263	LAMA4	Interactor	1	0
1264	SAMM50	Interactor	1	0
1265	MAML3	Interactor	1	0
1266	MAPK7	Interactor	1	0
1267	NCOA2	Interactor	1	0
1268	CALCOCO2	Interactor	1	0
1269	DMAC1	Interactor	1	0
1270	USF2	Interactor	1	0
1271	MYLK2	Interactor	1	0
1272	EPAS1	Interactor	1	0
1273	ZNF423	Interactor	1	0
1274	RANBP9	Interactor	1	0
1275	VGLL2	Interactor	1	0
1276	KMT2C	Interactor	1	0
1277	GOLGA2	Interactor	1	0
1278	HDAC9	Interactor	1	0
1279	MBD5	Interactor	1	0
1280	HSCB	Interactor	1	0
1281	ADAMTSL4	Interactor	1	0
1282	KIF1BP	Interactor	1	0
1283	AARSD1	Interactor	1	0
1284	DQX1	Interactor	1	0
1285	TRIM35	Interactor	1	0
1286	MKRN3	Interactor	1	0
1287	RFX6	Interactor	1	0
1288	RNF166	Interactor	1	0
1289	TNS2	Interactor	1	0
1290	MED1	Interactor	1	0
1291	FAM19A3	Interactor	1	0
1292	GATD1	Interactor	1	0
1293	TRAF1	Interactor	1	0
1294	MTUS2	Interactor	1	0
1295	CETN1	Interactor	1	0
1296	RETREG1	Interactor	1	0
1297	DOCK5	Interactor	1	0
1298	MAPK8IP3	Interactor	1	0
1299	MID2	Interactor	1	0
1300	COX15	Interactor	1	0
1301	LYPD4	Interactor	1	0
1302	IL16	Interactor	1	0
1303	CAMK2N1	Interactor	1	0
1304	CAMK2D	Interactor	1	0
1305	LIN7B	Interactor	1	0
1306	EXOC7	Interactor	1	0
1307	MIB2	Interactor	1	0
1308	TANC1	Interactor	1	0
1309	EXOC4	Interactor	1	0
1310	MAGI3	Interactor	1	0
1311	DPP10	Interactor	1	0
1312	KCNE5	Interactor	1	0
1313	KCNG2	Interactor	1	0
1314	KCNS3	Interactor	1	0
1315	KCNG3	Interactor	1	0
1316	KCNV1	Interactor	1	0
1317	KCNG4	Interactor	1	0
1318	KCNG1	Interactor	1	0
1319	KCNV2	Interactor	1	0
1320	KCNB2	Interactor	1	0
1321	RHEX	Interactor	1	0
1322	GMPR2	Interactor	1	0
1323	DAB2IP	Interactor	1	0
1324	NCR3LG1	Interactor	1	0
1325	HAVCR2	Interactor	1	0
1326	TPCN2	Interactor	1	0
1327	FRMD6	Interactor	1	0
1328	IL20RA	Interactor	1	0
1329	NPDC1	Interactor	1	0
1330	MRAP2	Interactor	1	0
1331	CEP170	Interactor	1	0
1332	RLIM	Interactor	1	0
1333	MANSC1	Interactor	1	0
1334	RNF168	Interactor	1	0
1335	VWCE	Interactor	1	0
1336	ZNF281	Interactor	1	0
1337	SDF4	Interactor	1	0
1338	CYP2S1	Interactor	1	0
1339	RELL2	Interactor	1	0
1340	TMEM185A	Interactor	1	0
1341	P2RY12	Interactor	1	0
1342	DNAJC19	Interactor	1	0
1343	GPR21	Interactor	1	0
1344	CYB5R1	Interactor	1	0
1345	LPAR1	Interactor	1	0
1346	IPPK	Interactor	1	0
1347	YIPF3	Interactor	1	0
1348	HEMGN	Interactor	1	0
1349	TNRC6B	Interactor	1	0
1350	MEAF6	Interactor	1	0
1351	RERE	Interactor	1	0
1352	PNPLA8	Interactor	1	0
1353	FAF1	Interactor	1	0
1354	2021-09-03	Interactor	1	0
1355	EPN3	Interactor	1	0
1356	ZBTB3	Interactor	1	0
1357	DNMT3B	Interactor	1	0
1358	DNMT3A	Interactor	1	0
1359	CYP4F12	Interactor	1	0
1360	FBXL17	Interactor	1	0
1361	DCAF1	Interactor	1	0
1362	SMG5	Interactor	1	0
1363	CHCHD3	Interactor	1	0
1364	DLGAP2	Interactor	1	0
1365	SHANK1	Interactor	1	0
1366	PKP3	Interactor	1	0
1367	ARIH1	Interactor	1	0
1368	HAO2	Interactor	1	0
1369	TSC22D4	Interactor	1	0
1370	USP44	Interactor	1	0
1371	PAK5	Interactor	1	0
1372	TRAPPC1	Interactor	1	0
1373	LUZP4	Interactor	1	0
1374	LIMD1	Interactor	1	0
1375	AKAP2	Interactor	1	0
1376	CBLC	Interactor	1	0
1377	RAI14	Interactor	1	0
1378	TES	Interactor	1	0
1379	TRAPPC4	Interactor	1	0
1380	MYO5A	Interactor	1	0
1381	BMP2K	Interactor	1	0
1382	ETV7	Interactor	1	0
1383	ANAPC5	Interactor	1	0
1384	RCL1	Interactor	1	0
1385	AFF4	Interactor	1	0
1386	WBP11	Interactor	1	0
1387	CDYL	Interactor	1	0
1388	SCML2	Interactor	1	0
1389	ANAPC4	Interactor	1	0
1390	CDC23	Interactor	1	0
1391	AMOTL2	Interactor	1	0
1392	MED16	Interactor	1	0
1393	MORC2	Interactor	1	0
1394	SH3BP1	Interactor	1	0
1395	FZR1	Interactor	1	0
1396	CHTOP	Interactor	1	0
1397	RAD54B	Interactor	1	0
1398	USP21	Interactor	1	0
1399	NOSIP	Interactor	1	0
1400	CABIN1	Interactor	1	0
1401	DRG1	Interactor	1	0
1402	TACC3	Interactor	1	0
1403	LAMTOR3	Interactor	1	0
1404	FOXA2	Interactor	1	0
1405	L3MBTL1	Interactor	1	0
1406	ASB3	Interactor	1	0
1407	SYT-SSX2	Interactor	1	0
1408	MEIS1	Interactor	1	0
1409	SYT-SSX1	Interactor	1	0
1410	CCDC196	Interactor	1	0
1411	KCNQ3	Interactor	1	0
1412	APBB1	Interactor	1	0
1413	DHX16	Interactor	1	0
1414	RGS14	Interactor	1	0
1415	ADRA2A	Interactor	1	0
1416	GRM6	Interactor	1	0
1417	RGS10	Interactor	1	0
1418	RGS9	Interactor	1	0
1419	RGS5	Interactor	1	0
1420	RGS16	Interactor	1	0
1421	FFAR2	Interactor	1	0
1422	GNAI3	Interactor	1	0
1423	SLC30A4	Interactor	1	0
1424	HOXB5	Interactor	1	0
1425	IQCJ-SCHIP1	Interactor	1	0
1426	CCP110	Interactor	1	0
1427	PTBP3	Interactor	1	0
1428	MATN3	Interactor	1	0
1429	TOP2A	Interactor	1	0
1430	BCL9	Interactor	1	0
1431	MAPKBP1	Interactor	1	0
1432	RECK	Interactor	1	0
1433	XRCC5	Interactor	1	0
1434	NCK2	Interactor	1	0
1435	EPHB6	Interactor	1	0
1436	ZNF688	Interactor	1	0
1437	HAND1	Interactor	1	0
1438	MSC	Interactor	1	0
1439	PRKAB2	Interactor	1	0
1440	STK16	Interactor	1	0
1441	SIGLEC6	Interactor	1	0
1442	JUP	Interactor	1	0
1443	EIF4E2	Interactor	1	0
1444	GLRX3	Interactor	1	0
1445	HAT1	Interactor	1	0
1446	POLR1C	Interactor	1	0
1447	FRS3	Interactor	1	0
1448	OGT	Interactor	1	0
1449	TMEM213	Interactor	1	0
1450	BCAS2	Interactor	1	0
1451	WDR47	Interactor	1	0
1452	CBFA2T2	Interactor	1	0
1453	LYL1	Interactor	1	0
1454	ORC4	Interactor	1	0
1455	ETS1	Interactor	1	0
1456	HBP1	Interactor	1	0
1457	INS	Interactor	1	0
1458	TCF21	Interactor	1	0
1459	TRIM24	Interactor	1	0
1460	GPAA1	Interactor	1	0
1461	B4GALT5	Interactor	1	0
1462	PGR	Interactor	1	0
1463	TFPT	Interactor	1	0
1464	EN2	Interactor	1	0
1465	RPS2	Interactor	1	0
1466	USF1	Interactor	1	0
1467	E2F3	Interactor	1	0
1468	EED	Interactor	1	0
1469	SETD1A	Interactor	1	0
1470	PRSS1	Interactor	1	0
1471	ADH5	Interactor	1	0
1472	UNC13B	Interactor	1	0
1473	ZZEF1	Interactor	1	0
1474	GRID2	Interactor	1	0
1475	GOLIM4	Interactor	1	0
1476	LPL	Interactor	1	0
1477	CHRNB2	Interactor	1	0
1478	THY1	Interactor	1	0
1479	TRAFD1	Interactor	1	0
1480	COX5B	Interactor	1	0
1481	NME4	Interactor	1	0
1482	WBP4	Interactor	1	0
1483	CBSL	Interactor	1	0
1484	ZFC3H1	Interactor	1	0
1485	PFN2	Interactor	1	0
1486	RPS6KB1	Interactor	1	0
1487	DNAJB2	Interactor	1	0
1488	COX5A	Interactor	1	0
1489	TUBB	Interactor	1	0
1490	TACC1	Interactor	1	0
1491	MT-CO3	Interactor	1	0
1492	COX6B1	Interactor	1	0
1493	NFKB1	Interactor	1	0
1494	HNRNPC	Interactor	1	0
1495	GNAZ	Interactor	1	0
1496	MAPK3	Interactor	1	0
1497	IKBKB	Interactor	1	0
1498	SASH1	Interactor	1	0
1499	HLA-B	Interactor	1	0
1500	CD59	Interactor	1	0
1501	HIP1	Interactor	1	0
1502	ARHGAP25	Interactor	1	0
1503	MT-CO2	Interactor	1	0
1504	GAPDH	Interactor	1	0
1505	LANCL1	Interactor	1	0
1506	DNALI1	Interactor	1	0
1507	RNF40	Interactor	1	0
1508	MTSS1	Interactor	1	0
1509	CASP1	Interactor	1	0
1510	CNP	Interactor	1	0
1511	TAF4	Interactor	1	0
1512	ATG12	Interactor	1	0
1513	CCT6A	Interactor	1	0
1514	HOXC4	Interactor	1	0
1515	EZR	Interactor	1	0
1516	PRNP	Interactor	1	0
1517	STIP1	Interactor	1	0
1518	MID1	Interactor	1	0
1519	SRGAP3	Interactor	1	0
1520	WDR91	Interactor	1	0
1521	TPP1	Interactor	1	0
1522	PPL	Interactor	1	0
1523	SUPT5H	Interactor	1	0
1524	FBN2	Interactor	1	0
1525	F8A1;F8A2;F8A3	Interactor	1	0
1526	HIP1R	Interactor	1	0
1527	KLF11	Interactor	1	0
1528	NDUFS5	Interactor	1	0
1529	SRGAP2	Interactor	1	0
1530	SAP30	Interactor	1	0
1531	ELP1	Interactor	1	0
1532	HOXC11	Interactor	1	0
1533	LDOC1	Interactor	1	0
1534	HMGA1	Interactor	1	0
1535	NDUFB10	Interactor	1	0
1536	DNAJB1	Interactor	1	0
1537	VDAC1	Interactor	1	0
1538	DNAJA1	Interactor	1	0
1539	SNCA	Interactor	1	0
1540	PIK3R2	Interactor	1	0
1541	SLC25A12	Interactor	1	0
1542	CYC1	Interactor	1	0
1543	HYPM	Interactor	1	0
1544	TGM2	Interactor	1	0
1545	NDUFS3	Interactor	1	0
1546	UQCRC2	Interactor	1	0
1547	UQCRC1	Interactor	1	0
1548	HSPD1	Interactor	1	0
1549	AP2A2	Interactor	1	0
1550	COX6A1	Interactor	1	0
1551	TKT	Interactor	1	0
1552	RASA1	Interactor	1	0
1553	AXIN1	Interactor	1	0
1554	CA4	Interactor	1	0
1555	SYP	Interactor	1	0
1556	PALM	Interactor	1	0
1557	CASP3	Interactor	1	0
1558	UQCRH	Interactor	1	0
1559	USP8	Interactor	1	0
1560	CASP2	Interactor	1	0
1561	MBD4	Interactor	1	0
1562	ENO1	Interactor	1	0
1563	MTOR	Interactor	1	0
1564	NDUFS1	Interactor	1	0
1565	COX6C	Interactor	1	0
1566	GABRB3	Interactor	1	0
1567	TRAK2	Interactor	1	0
1568	EIF2S1	Interactor	1	0
1569	EPHA1	Interactor	1	0
1570	GPR183	Interactor	1	0
1571	YBX3	Interactor	1	0
1572	GYPB	Interactor	1	0
1573	ENPP1	Interactor	1	0
1574	DCC	Interactor	1	0
1575	RFC4	Interactor	1	0
1576	HNRNPA2B1	Interactor	1	0
1577	SLC27A2	Interactor	1	0
1578	SYT1	Interactor	1	0
1579	SPN	Interactor	1	0
1580	CCT3	Interactor	1	0
1581	MKI67	Interactor	1	0
1582	RPP40	Interactor	1	0
1583	NVL	Interactor	1	0
1584	METAP2	Interactor	1	0
1585	RPL29	Interactor	1	0
1586	H2AFY	Interactor	1	0
1587	URB1	Interactor	1	0
1588	RRP8	Interactor	1	0
1589	ZNF593	Interactor	1	0
1590	RPL13	Interactor	1	0
1591	ZNF354A	Interactor	1	0
1592	HIST1H1T	Interactor	1	0
1593	YY1	Interactor	1	0
1594	KPNA4	Interactor	1	0
1595	RPLP2	Interactor	1	0
1596	RPL5	Interactor	1	0
1597	RPL17	Interactor	1	0
1598	CAT	Interactor	1	0
1599	SMARCA2	Interactor	1	0
1600	SUV39H1	Interactor	1	0
1601	MTNR1B	Interactor	1	0
1602	RPL3	Interactor	1	0
1603	NOP2	Interactor	1	0
1604	GTPBP10	Interactor	1	0
1605	KIF3B	Interactor	1	0
1606	CREB3	Interactor	1	0
1607	LGALS8	Interactor	1	0
1608	BTAF1	Interactor	1	0
1609	HOXC13	Interactor	1	0
1610	NR2F1	Interactor	1	0
1611	SNRNP200	Interactor	1	0
1612	AKAP8	Interactor	1	0
1613	DDX39A	Interactor	1	0
1614	FOXH1	Interactor	1	0
1615	FOXO3	Interactor	1	0
1616	GDF9	Interactor	1	0
1617	ADAR	Interactor	1	0
1618	UBR5	Interactor	1	0
1619	PROZ	Interactor	1	0
1620	HOXD13	Interactor	1	0
1621	NCAPD3	Interactor	1	0
1622	APOE	Interactor	1	0
1623	CUX1	Interactor	1	0
1624	NDUFV2	Interactor	1	0
1625	ACTR2	Interactor	1	0
1626	NEFM	Interactor	1	0
1627	MEOX2	Interactor	1	0
1628	NEFH	Interactor	1	0
1629	NPEPPS	Interactor	1	0
1630	STX2	Interactor	1	0
1631	SHMT1	Interactor	1	0
1632	PRKAR1A	Interactor	1	0
1633	MTNR1A	Interactor	1	0
1634	USO1	Interactor	1	0
1635	MAPT	Interactor	1	0
1636	PLD2	Interactor	1	0
1637	SHC1	Interactor	1	0
1638	HGS	Interactor	1	0
1639	TRIM38	Interactor	1	0
1640	PRSS2	Interactor	1	0
1641	KRTAP10-3	Interactor	1	0
1642	EIF4G2	Interactor	1	0
1643	GK	Interactor	1	0
1644	ITGA4	Interactor	1	0
1645	EIF4A1	Interactor	1	0
1646	GCHFR	Interactor	1	0
1647	BRCA1	Interactor	1	0
1648	FXR1	Interactor	1	0
1649	HTRA2	Interactor	1	0
1650	MTREX	Interactor	1	0
1651	VCAM1	Interactor	1	0
1652	HNRNPK	Interactor	1	0
1653	ZFYVE9	Interactor	1	0
1654	MCC	Interactor	1	0
1655	NCBP2	Interactor	1	0
1656	FN1	Interactor	1	0
1657	PSMB8	Interactor	1	0
1658	HSPB1	Interactor	1	0
1659	APC	Interactor	1	0
1660	DDX3X	Interactor	1	0
1661	EIF4G3	Interactor	1	0
1662	CLCN2	Interactor	1	0
1663	EIF4A3	Interactor	1	0
1664	EEF1E1	Interactor	1	0
1665	PDHA1	Interactor	1	0
1666	EIF4B	Interactor	1	0
1667	ARF6	Interactor	1	0
1668	DLST	Interactor	1	0
1669	EIF3B	Interactor	1	0
1670	FBL	Interactor	1	0
1671	ANXA5	Interactor	1	0
1672	HERC2	Interactor	1	0
1673	EIF3F	Interactor	1	0
1674	MAGEA6	Interactor	1	0
1675	EIF4E	Interactor	1	0
1676	HSPA5	Interactor	1	0
1677	PTAFR	Interactor	1	0
1678	RPS6KA3	Interactor	1	0
1679	PPP2R1A	Interactor	1	0
1680	PTK2	Interactor	1	0
1681	MT-ND2	Interactor	1	0
1682	RAP2A	Interactor	1	0
1683	MAP2K2	Interactor	1	0
1684	DRD1	Interactor	1	0
1685	PPP2R2A	Interactor	1	0
1686	EPHB4	Interactor	1	0
1687	PRKCE	Interactor	1	0
1688	PLAT	Interactor	1	0
1689	FUS	Interactor	1	0
1690	HSPA1A	Interactor	1	0
1691	CDH2	Interactor	1	0
1692	NF1	Interactor	1	0
1693	CHRM4	Interactor	1	0
1694	DDHD2	Interactor	1	0
1695	RPA2	Interactor	1	0
1696	ESRRB	Interactor	1	0
1697	MCM5	Interactor	1	0
1698	CDK7	Interactor	1	0
1699	PPIAL4G	Interactor	1	0
1700	NFKB2	Interactor	1	0
1701	PKLR	Interactor	1	0
1702	TSPY1	Interactor	1	0
1703	FLT4	Interactor	1	0
1704	CARS	Interactor	1	0
1705	AURKA	Interactor	1	0
1706	EEF1B2	Interactor	1	0
1707	TPT1	Interactor	1	0
1708	ERG	Interactor	1	0
1709	PTEN	Interactor	1	0
1710	HEXIM1	Interactor	1	0
1711	RPA3	Interactor	1	0
1712	CTAGE5	Interactor	1	0
1713	GYPA	Interactor	1	0
1714	TBXAS1	Interactor	1	0
1715	RPL30	Interactor	1	0
1716	FGB	Interactor	1	0
1717	GTF2E2	Interactor	1	0
1718	PPP2R2B	Interactor	1	0
1719	CD81	Interactor	1	0
1720	SEM1	Interactor	1	0
1721	RPS11	Interactor	1	0
1722	MAP3K8	Interactor	1	0
1723	ARRB1	Interactor	1	0
1724	PSG1	Interactor	1	0
1725	RPSA	Interactor	1	0
1726	FUOM	Interactor	1	0
1727	RAB1A	Interactor	1	0
1728	NXPH2	Interactor	1	0
1729	RPA1	Interactor	1	0
1730	CDK3	Interactor	1	0
1731	ARRB2	Interactor	1	0
1732	EEF2	Interactor	1	0
1733	UBC	Interactor	1	0
1734	TNFRSF1B	Interactor	1	0
1735	FAM13A	Interactor	1	0
1736	GATA4	Interactor	1	0
1737	MEF2A	Interactor	1	0
1738	CDK1	Interactor	1	0
1739	SPARC	Interactor	1	0
1740	TEAD1	Interactor	1	0
1741	IFRD1	Interactor	1	0
1742	CD9	Interactor	1	0
1743	MEF2B	Interactor	1	0
1744	FTH1	Interactor	1	0
1745	ST13	Interactor	1	0
1746	LRRC37A	Interactor	1	0
1747	TAF1	Interactor	1	0
1748	CEP152	Interactor	1	0
1749	KIF1B	Interactor	1	0
1750	SPRY2	Interactor	1	0
1751	KIF5B	Interactor	1	0
1752	NOS1	Interactor	1	0
1753	CASK	Interactor	1	0
1754	EXOC3	Interactor	1	0
1755	PIK3CA	Interactor	1	0
1756	CAPN1	Interactor	1	0
1757	LIN7A	Interactor	1	0
1758	PTPRB	Interactor	1	0
1759	PTPN11	Interactor	1	0
1760	PTPRC	Interactor	1	0
1761	RACK1	Interactor	1	0
1762	PTPRJ	Interactor	1	0
1763	PTPN12	Interactor	1	0
1764	PTPRE	Interactor	1	0
1765	KCNH1	Interactor	1	0
1766	SKIL	Interactor	1	0
1767	VIPR2	Interactor	1	0
1768	VLDLR	Interactor	1	0
1769	TSPAN3	Interactor	1	0
1770	DUSP1	Interactor	1	0
1771	SELP	Interactor	1	0
1772	MTM1	Interactor	1	0
1773	LDLR	Interactor	1	0
1774	SLC1A1	Interactor	1	0
1775	INSR	Interactor	1	0
1776	LRP2	Interactor	1	0
1777	MYOM2	Interactor	1	0
1778	GADD45A	Interactor	1	0
1779	GATA3	Interactor	1	0
1780	RNF8	Interactor	1	0
1781	VHL	Interactor	1	0
1782	NUDT21	Interactor	1	0
1783	MT2A	Interactor	1	0
1784	NR3C1	Interactor	1	0
1785	PSMC1	Interactor	1	0
1786	THBS3	Interactor	1	0
1787	TRIM28	Interactor	1	0
1788	VTN	Interactor	1	0
1789	S1PR1	Interactor	1	0
1790	PXN	Interactor	1	0
1791	CTDSPL	Interactor	1	0
1792	NME2P1	Interactor	1	0
1793	PTPRN	Interactor	1	0
1794	SLC22A9	Interactor	1	0
1795	ASGR2	Interactor	1	0
1796	CD97	Interactor	1	0
1797	HLA-DQA1	Interactor	1	0
1798	EBP	Interactor	1	0
1799	FPR2	Interactor	1	0
1800	ZACN	Interactor	1	0
1801	EPHX1	Interactor	1	0
1802	TPRA1	Interactor	1	0
1803	C3AR1	Interactor	1	0
1804	SLC22A16	Interactor	1	0
1805	PTGIR	Interactor	1	0
1806	TNFSF8	Interactor	1	0
1807	UBE2U	Interactor	1	0
1808	WDR5	Interactor	1	0
1809	ATN1	Interactor	1	0
1810	H3F3C	Interactor	1	0
1811	L1TD1	Interactor	1	0
1812	ATXN1	Interactor	1	0
1813	BRPF1	Interactor	1	0
1814	HOXA7	Interactor	1	0
1815	PHF14	Interactor	1	0
1816	HOXA5	Interactor	1	0
1817	RUNX1	Interactor	1	0
1818	MAFK	Interactor	1	0
1819	RNPS1	Interactor	1	0
1820	KDR	Interactor	1	0
1821	SAAL1	Interactor	1	0
1822	PDGFRB	Interactor	1	0
1823	ULK2	Interactor	1	0
1824	MPDZ	Interactor	1	0
1825	SKA1	Interactor	1	0
1826	PDIA6	Interactor	1	0
1827	GLMN	Interactor	1	0
1828	VPS26B	Interactor	1	0
1829	UBXN7	Interactor	1	0
1830	TIRAP	Interactor	1	0
1831	CBR3	Interactor	1	0
1832	ATP2B2	Interactor	1	0
1833	PPP1R21	Interactor	1	0
1834	ATP6V1G1	Interactor	1	0
1835	KIAA1143	Interactor	1	0
1836	SCN4B	Interactor	1	0
1837	ANK3	Interactor	1	0
1838	ATXN1L	Interactor	1	0
1839	PAK1	Interactor	1	0
1840	POMGNT1	Interactor	1	0
1841	ZBTB42	Interactor	1	0
1842	RCBTB2	Interactor	1	0
1843	CIC	Interactor	1	0
1844	TSN	Interactor	1	0
1845	ZNF131	Interactor	1	0
1846	ZSCAN2	Interactor	1	0
1847	ACTA1	Interactor	1	0
1848	SMG6	Interactor	1	0
1849	MDM1	Interactor	1	0
1850	CPNE3	Interactor	1	0
1851	PRKACA	Interactor	1	0
1852	STAT3	Interactor	1	0
1853	CROCC	Interactor	1	0
1854	STAG2	Interactor	1	0
1855	RTN1	Interactor	1	0
1856	SEC16A	Interactor	1	0
1857	ESRRA	Interactor	1	0
1858	NUP98	Interactor	1	0
1859	BMF	Interactor	1	0
1860	MME	Interactor	1	0
1861	MAPK1	Interactor	1	0
1862	DLGAP3	Interactor	1	0
1863	ABCC2	Interactor	1	0
1864	ARHGEF7	Interactor	1	0
1865	CSNK2B	Interactor	1	0
1866	PTPN1	Interactor	1	0
1867	PALB2	Interactor	1	0
1868	ERBB2	Interactor	1	0
1869	APBB3	Interactor	1	0
1870	DUSP14	Interactor	1	0
1871	CHEK2	Interactor	1	0
1872	FGFR2	Interactor	1	0
1873	MSI2	Interactor	1	0
1874	RHOBTB3	Interactor	1	0
1875	PPM1D	Interactor	1	0
1876	BAG4	Interactor	1	0
1877	CD2BP2	Interactor	1	0
1878	SMARCD1	Interactor	1	0
1879	EMD	Interactor	1	0
1880	ARL2	Interactor	1	0
1881	BCL3	Interactor	1	0
1882	PPIF	Interactor	1	0
1883	BCL6	Interactor	1	0
1884	SMARCD2	Interactor	1	0
1885	TBL1X	Interactor	1	0
1886	MKX	Interactor	1	0
1887	GPS2	Interactor	1	0
1888	IRS4	Interactor	1	0
1889	SIRT6	Interactor	1	0
1890	CORO2A	Interactor	1	0
1891	SNU13	Interactor	1	0
1892	SMAD7	Interactor	1	0
1893	TBL1Y	Interactor	1	0
1894	FOXK1	Interactor	1	0
1895	RARA	Interactor	1	0
1896	THRA	Interactor	1	0
1897	SMARCD3	Interactor	1	0
1898	LIN54	Interactor	1	0
1899	EIF2A	Interactor	1	0
1900	FKBP6	Interactor	1	0
1901	TTC29	Interactor	1	0
1902	PLEKHA7	Interactor	1	0
1903	RET	Interactor	1	0
1904	SOAT1	Interactor	1	0
1905	BSG	Interactor	1	0
1906	ABLIM1	Interactor	1	0
1907	PCBP1	Interactor	1	0
1908	PRKCZ	Interactor	1	0
1909	ARPC4	Interactor	1	0
1910	TRAPPC10	Interactor	1	0
1911	CLTB	Interactor	1	0
1912	TMEM102	Interactor	1	0
1913	HBB	Interactor	1	0
1914	ARPC5L	Interactor	1	0
1915	ENKD1	Interactor	1	0
1916	YAP1	Interactor	1	0
1917	ZMYND11	Interactor	1	0
1918	IKZF5	Interactor	1	0
1919	PDLIM5	Interactor	1	0
1920	AP2A1	Interactor	1	0
1921	SHARPIN	Interactor	1	0
1922	SMURF1	Interactor	1	0
1923	CAPZA2	Interactor	1	0
1924	FHL5	Interactor	1	0
1925	AP5B1	Interactor	1	0
1926	SYNPO	Interactor	1	0
1927	CPM	Interactor	1	0
1928	MYO1C	Interactor	1	0
1929	LPXN	Interactor	1	0
1930	TMOD1	Interactor	1	0
1931	MYO1E	Interactor	1	0
1932	MYL6B	Interactor	1	0
1933	MYO5C	Interactor	1	0
1934	ZBTB10	Interactor	1	0
1935	TPM1	Interactor	1	0
1936	SYT11	Interactor	1	0
1937	SH2B2	Interactor	1	0
1938	ARPC2	Interactor	1	0
1939	SORD	Interactor	1	0
1940	CLTA	Interactor	1	0
1941	SLFN12	Interactor	1	0
1942	CEP162	Interactor	1	0
1943	ZNF576	Interactor	1	0
1944	SH3BP2	Interactor	1	0
1945	ATP6V1A	Interactor	1	0
1946	QSER1	Interactor	1	0
1947	SPECC1L	Interactor	1	0
1948	PALLD	Interactor	1	0
1949	RBCK1	Interactor	1	0
1950	RAB3IP	Interactor	1	0
1951	EPS15	Interactor	1	0
1952	MPRIP	Interactor	1	0
1953	PRICKLE3	Interactor	1	0
1954	ACTN4	Interactor	1	0
1955	TPRN	Interactor	1	0
1956	PRKD2	Interactor	1	0
1957	COBL	Interactor	1	0
1958	ELOB	Interactor	1	0
1959	NR2C2	Interactor	1	0
1960	PHF1	Interactor	1	0
1961	MB21D2	Interactor	1	0
1962	NDUFA7	Interactor	1	0
1963	LUZP1	Interactor	1	0
1964	MYL6	Interactor	1	0
1965	OBSL1	Interactor	1	0
1966	PSMF1	Interactor	1	0
1967	MYO1B	Interactor	1	0
1968	MYL12A	Interactor	1	0
1969	ZCCHC7	Interactor	1	0
1970	TRAPPC3	Interactor	1	0
1971	ZNF165	Interactor	1	0
1972	CCDC185	Interactor	1	0
1973	RPGR	Interactor	1	0
1974	TRAPPC9	Interactor	1	0
1975	CEP128	Interactor	1	0
1976	FNDC11	Interactor	1	0
1977	SHMT2	Interactor	1	0
1978	MISP	Interactor	1	0
1979	LPP	Interactor	1	0
1980	ACTRT1	Interactor	1	0
1981	SPP1	Interactor	1	0
1982	REPIN1	Interactor	1	0
1983	POLRMT	Interactor	1	0
1984	GLCCI1	Interactor	1	0
1985	CYCS	Interactor	1	0
1986	AVL9	Interactor	1	0
1987	RPS6KA4	Interactor	1	0
1988	GATAD1	Interactor	1	0
1989	EGFLAM	Interactor	1	0
1990	LDLRAD4	Interactor	1	0
1991	YTHDF3	Interactor	1	0
1992	TAAR2	Interactor	1	0
1993	MRPS9	Interactor	1	0
1994	TRIM3	Interactor	1	0
1995	S100A14	Interactor	1	0
1996	MBIP	Interactor	1	0
1997	SEH1L	Interactor	1	0
1998	CEP55	Interactor	1	0
[truncated: 256 more rows]

## Sheet: Supplement Table S3
Supplement Table S3: RTT and RTT-L genes connecting protein partners in human brain specific PPIN
GABRD
MEIS2
KCNQ2
MGRN1
HCN1
DEAF1
KLF7
GABBR2
GNAO1
MAP2
TCF4
GABRG2
SMARCA1
PTPN4
SLC6A1
SCN1A
HTT
GABRB2
EIF2B2
CLCN5
STXBP1
SLC35A2
EIF4G1
GRIN1
EEF1A2
MEF2C
KIF1A
GRIN2A
GRIN2B
KCNB1
SNX17
JMJD1C
IQSEC2
MFSD8
KAT6A
SYNGAP1
BTBD9
SCN2A
ZBTB18
HDAC8
RHOBTB2
TBL1XR1
HECW2
MBD2
SATB2
WDR45
MEIS1
KCNQ3
APBB1
RGS14
ADRA2A
APP
GRM6
RGS10
RGS5
HAX1
BAG3
RGS16
GNAI3
GNAI2
SLC30A4
HOXB5
RGS20
JUN
NEFL
CCP110
FYN
PTBP3
BCL9
MAPKBP1
RECK
XRCC5
NCK2
POLR1A
EPHB6
ACTL6A
ZNF688
AR
TP53
HAND1
PRKAB2
STK16
SIGLEC6
KDM1A
JUP
EIF4E2
CBFA2T3
GLRX3
HAT1
POLR1C
FRS3
OGT
BCAS2
WDR47
CBFA2T2
PRKN
ORC4
TSPOAP1
ETS1
PARP1
HBP1
XRCC6
TRIM24
GPAA1
PRKCB
PRKCA
GABARAP
B4GALT5
TFPT
EN2
RPS2
SMARCA5
E2F3
EED
RFXANK
PIK3R1
ADH5
MGMT
UNC13B
ZZEF1
TPR
ABL1
NCK1
PAK4
GRID2
CSNK2A2
YWHAQ
GOLIM4
LPL
DRD2
THY1
TRAFD1
COX5B
NME4
WBP4
PML
OPRM1
ZFC3H1
PFN2
RPS6KB1
DNAJB2
COX5A
TUBB
TACC1
MT-CO3
COX6B1
NFKB1
FTL
HNRNPC
GNAZ
MAPK3
IKBKB
SASH1
PKM
CD59
HIP1
TCERG1
GFAP
GAPDH
TBP
P4HA1
PEX11B
LANCL1
RNF40
PIAS1
MTSS1
NCOR1
CASP1
CNP
ATG12
CCT6A
HOXC4
EZR
PRNP
HMGB1
STIP1
MID1
ALDOC
CHUK
SRGAP3
WDR91
TPP1
PPL
SUPT5H
EPB41
HIP1R
KLF11
NDUFS5
HSPA4
SRGAP2
SAP30
ELP1
HOXC11
LDOC1
HMGA1
NDUFB10
DNAJB1
VDAC1
ULK1
DNAJA1
AKT1
EGFR
SNCA
PIK3R2
SP1
SLC25A12
CREB1
CYC1
TGM2
NDUFS3
UQCRC2
UQCRC1
HSPD1
AP2A2
COX6A1
PRPF40A
TKT
CTNNB1
EEF1D
RASA1
AXIN1
CA4
SYP
PALM
CASP3
YWHAB
USP8
CASP2
MBD4
ENO1
MTOR
KPNA3
HSP90AB1
NDUFS1
COX6C
GABRB3
TRAK2
QARS
PTBP1
XPO1
EIF2S1
YBX3
ENPP1
DCC
RFC4
HNRNPA2B1
NMT1
SYT1
SPN
CCT3
UBB
PTGER3
DLD
WWP2
KIF3B
CFL1
CREB3
LGALS8
ACTR2
STX1B
NEFM
GJA1
NEFH
NPEPPS
STX2
SHMT1
PRKAR1A
SNAP25
ARPC3
USO1
MAPT
PLD2
SHC1
HGS
ACTR3
PRKCG
ID1
NDUFV1
PRSS2
PLSCR1
EIF4G2
MCM2
GK
GCHFR
FXR1
PSMC3
HTRA2
MTREX
SRPK2
VCAM1
BCAR1
PABPC1
ZFYVE9
YWHAZ
ISG15
YES1
MCC
NCBP2
FN1
EIF3J
HSPB1
APC
ESR1
DDX3X
EIF4G3
CLCN2
EIF4A3
IQGAP1
EEF1E1
PDHA1
EIF4B
ARF6
FXR2
GABARAPL2
DLST
EIF3B
FBL
EIF3H
RAD21
ANXA5
EIF5
HERC2
EIF3F
EIF4E
HSPA5
PTAFR
RPS6KA3
PPP2R1A
CLTC
DNM1
CANX
PTK2
MT-ND2
BDKRB1
RAP2A
HRAS
MAP2K2
DLG4
PPP2R2A
GRIN2D
EPHB4
PRKCE
PLAT
EPHB2
FUS
HNRNPU
ACTN2
MYH9
SP3
CDH2
PLCG1
NF1
ACTG1
DDHD2
RPA2
RELA
CDK7
NFKB2
POLR2A
TLE3
TUBG1
CARS
TPT1
RPL12
PTEN
CKS1B
HEXIM1
YWHAE
RPA3
CTAGE5
ID2
EEF1A1
RPL30
GTF2E2
PPP2R2B
CD81
MLLT6
SEM1
AHCY
RPS11
VCP
ARRB1
FUOM
TCF3
RAB1A
VARS
NXPH2
RPA1
ARRB2
EEF2
ACTB
UBC
TNFRSF1B
ZNF91
NOTCH1
FAM13A
HDAC4
CSNK2A1
SPTBN1
MEF2A
UBE2I
CCNB1
SPARC
TEAD1
IFRD1
CD9
ASCL1
FTH1
ST13
TAF1
TRIM27
KIF1B
RXRA
SPRY2
KIF5B
PSMA3
NOS1
ARHGAP32
LRP1
CASK
RGS3
DLGAP1
CDK5
SRC
ACTN1
EXOC3
DLG1
PIK3CA
CAPN1
LIN7A
PTPRB
PTPN11
PTPRG
PTPRC
PTPRJ
PTPN12
PTPRE
SKIL
VLDLR
TSPAN3
DUSP1
SELP
LDLR
SLC1A1
CRK
LRP8
GRB2
FOXO1
INSR
LRP2
MYOM2
GADD45A
GATA3
RNF8
MDC1
VHL
NUDT21
MT2A
UBA52
NR3C1
THRB
PSMC1
RBPJ
THBS3
RAC1
ELAVL1
PTPRN
ADGRG5
EBP
EPHX1
TPRA1
C3AR1
WDR5
ATN1
L1TD1
ATXN1
BRPF1
CREBBP
EP300
PHF14
ING5
MAFK
RNPS1
KMT2A
KDR
SAAL1
PDGFRB
ULK2
ESR2
MPDZ
DLG3
TRIP6
OPTN
BSPRY
CUL3
UBXN1
COPS6
PDIA6
GLMN
VPS26B
COPS5
UBXN7
TIRAP
CBR3
NEDD8
ATP2B2
PPP1R21
ATP6V1G1
DCUN1D1
MSRB3
KIAA1143
RAD23B
SCN4B
RNF130
MPP3
ANK3
ATXN1L
CTBP2
PAK1
CTBP1
POMGNT1
RCBTB2
CIC
TSN
TPM3
ZSCAN2
ACTA1
RUNX1T1
MDM1
DDB1
CPNE3
PRKACA
STAT3
SMC1A
CROCC
STAG2
RTN1
SEC16A
ESRRA
NUP98
HSP90AA1
TPM4
PPP1CC
SVIL
PTPN1
PALB2
ERBB2
APBB3
TPM2
STK11
CDC37
DUSP14
FGFR2
MSI2
RHOBTB3
TRIM25
PPM1D
CUL5
BAG4
CD2BP2
SMARCD1
EMD
IL17RA
ARL2
SNW1
SKI
PPIF
HDAC3
HDAC1
BCL6
FOXK2
SMARCD2
SOX2
SMARCC2
TBL1X
ABCF1
UBE2E3
GPS2
CHD4
IRS4
SIRT6
CORO2A
SNU13
SMAD7
SMARCC1
UBE2D1
FOXK1
CDC5L
QPRT
THRA
HDAC7
SMARCD3
SMARCB1
HIST2H2BE
EIF2A
MECP2
NCAPH2
POLRMT
GLCCI1
CYCS
AVL9
PWP2
RPS6KA4
ACTR5
ANXA1
GATAD1
LDLRAD4
YTHDF3
USP9X
MRPS9
TRIM3
S100A14
MBIP
SEH1L
ZFP64
METAP1
LSM14A
ERCC6
ZNF638
NTHL1
MAP7D1
DHX36
PIP5K1A
ASXL2
SMCHD1
CBX3
ACSL4
ESCO1
MAZ
FAM189B
CHAMP1
MAP1S
TOMM34
SCAPER
PRMT5
PAFAH1B2
SP2
NFX1
EIF2AK2
MPG
CCNA1
RAI1
LAMC1
EXOSC7
POLR2B
ZBTB9
ASCC3
UBE2D3
UBE2L3
TUBGCP2
PSMB1
KIAA0586
PBRM1
ZNF207
APRT
NUDT16L1
ARF4
PRKG1
PRDX2
TECR
EIF3I
SRBD1
LARP4B
RTL9
CTNNBL1
ZSWIM6
KAT2A
DNAJA2
SPART
MRM3
TADA2B
ARRDC3
SRSF10
TRMT2A
GRB10
MED12
USP10
RNMT
RBM42
CTR9
CAPZB
GSK3B
KIN
RADIL
OSBPL8
DIDO1
SINHCAF
TSC2
GGCT
SPAG5
TFAP2A
RING1
AMOT
SRPK1
RBM15B
SIRT5
NAIP
HACD3
ETF1
NSMCE4A
CACTIN
HSD17B12
UPF3B
NUDCD1
LAMB1
ZC3H14
FAM120B
ANGEL2
DDX24
HSD17B4
CARD14
RPL24
PPIB
KPNA1
MED14
TMEM51
SUPT20H
ZCCHC17
ZRANB3
GIPC1
INTS4
ALKBH5
ZNF579
GMPPA
DDT
WIZ
PKN2
RBBP6
ARRDC1
CDC16
LITAF
EP400
L3MBTL3
PC
HECW1
SRCAP
KAT8
CDC27
SMAD5
MICALL1
TUBGCP3
CALML3
AMOTL1
ZC3H3
PHC2
PSMB3
RBM28
SF3A2
MIOS
CBX4
SLC25A17
CYFIP1
CNOT10
PNP
ZMAT4
DVL2
NTPCR
FAM189A2
YEATS4
DYSF
PHF6
PSMA7
TAF5L
MORC4
FBXL15
SPHK2
NPLOC4
WDR36
HSPH1
ENAH
POP1
PTPN14
CSTF3
SAMD1
DNAJC8
SLC25A6
ZZZ3
SENP3
DHRS7B
DCUN1D5
KCTD6
VPS33B
PSMB7
NCOA5
PXDN
XRN1
EMG1
MOB1A
DMAP1
CPSF2
PHF3
MOS
SLC35E1
HMG20A
SNRPB2
GPALPP1
GRN
ANKRD65
CRTC2
MARK1
FAM120A
CCNK
C11orf84
ECM1
SPECC1
GATAD2A
SIN3A
MTA1
MDM2
CHD5
DHX9
CHD3
GATAD2B
ZNF219
MTA3
CDK2AP1
MBD3
TFAP4
PRMT1
PHF20L1
PTK2B
DNMT1
HDAC2
KDM5C
RFX3
RBBP4
GPN1
IFI16
WDR77
RBBP7
HINFP
HLA-DPB1
NDUFAF7
TMEM259
TP63
FOXF1
CPNE5
FOXP1
FOXJ2
FOXQ1
NR1D2
FOXG1
FOXC1
FOXC2
PCGF1
BCOR
MORF4L2
LHX6
RAB3IL1
DPY30
AIM2
HDAC11
DUSP26
ATG2B
CLNS1A
TALDO1
SALL2
SLC25A11
RHOB
SPAST
ATG2A
NOTCH2NL
FUT8
TTC17
SIDT2
DNAJB9
ATF6
RNF115
UBQLN4
TMEM131
ST7L
DNAJC18
ATG9A
UBQLN1
CCPG1
WNK1
TUSC3
ARNT2
MEIS3
PIGL
PKNOX1
SQSTM1
TMOD3
FAM222A
ZNHIT3
CRBN
PBX3
RBPMS
GNB4
PBX2
ATF2
PBX1
TLE1
MAB21L2
MAB21L1
GOLM1
ARIH2
UBE2J2
UBE2E1
DUSP6
UBE2D4
ATXN3
MRAP
HSDL1
UBE2T
UBE2G2
MC1R
MC2R
MEGF8
TAZ
UBE2W
FBXO6
PTPRK
MC4R
TUBA4A
ANKRD46
INTS7
C9orf40
ITCH
ATRN
AMFR
UBE2D2
UBE2Q2
FAM19A4
TSG101
PDCD2
HCN4
HCN3
HCN2
NEDD4L
LMO4
FHL1
PELI1
CDKN2A
RIDA
INTS1
AIMP2
CDKN1A
IRF3
IRF7
KRAS
PIN1
PPP1CA
PELI2
GSK3A
FBXO38
ATF4
CERS2
GLP1R
SH3GL3
ATF5
GRASP
NSF
DDIT3
KCTD12
GABBR1
ARMC1
RGS7
RIC8A
NGB
NUCB1
DCTN2
CAMK2A
GNG3
PCM1
MED4
ADORA1
KLHL3
S1PR5
GPSM2
PTPRU
DGUOK
KIFAP3
OCRL
CACNA1B
GNAI1
CCR5
GPR35
RGS4
RGS1
RGS19
NUFIP1
ADRA2C
SCN8A
CRHR1
DNAAF2
DUSP22
DIMT1
PRKAR2B
YBX1
RAE1
PA2G4
PSMD13
MARK4
RPL23A
JUNB
MYO7A
HNRNPA0
PSMD8
CBFB
DYNC1I2
PRKAR2A
EIF3K
PSMC5
DCTN1
DAG1
PLEC
TUBA1A
MARK3
SMOC1
PBLD
OTUD4
STAMBPL1
HSPB7
EXOSC1
BCL2L2
ZNF587
TRIM33
RNF6
CHIC2
FASLG
MLLT10
SZT2
HSD17B8
LMO1
USP11
GSE1
PIAS4
PSMG2
ABI2
SGF29
TCF12
AQP1
UTP23
SEC14L4
ARHGEF1
LENG1
MVP
GOPC
ARMC7
PSEN1
CPOX
MESP2
PPIL1
CDC73
FLNA
ZNF124
ID4
EGR1
SPG21
NEUROD1
NOL9
TRIB2
TAL1
SUMO1
SPATC1L
GEM
NMUR2
NEK8
NR2C2AP
TXNL4B
SCOC
ARMC8
LGALS14
SLC39A13
MORN4
LASP1
GPHN
RYDEN
NR4A1
DDX6
CPS1
C1orf109
ID3
GORASP2
PPP1R18
LEF1
SMAD2
KLHL32
ASPSCR1
RABIF
SLC4A1AP
MRFAP1L1
MYO5B
VPS28
GTF3C5
ARFGAP2
NES
NUDT10
CYFIP2
PRKAA2
FERMT2
NCKAP1
MRPL10
LGALS3
ABI1
RNF14
CDKN2C
TRAPPC2L
LNPEP
PSMA1
WASF1
AES
CMTR1
HEXIM2
EPB41L3
TCEA2
NEK6
EFHC1
TCL1A
CHAF1A
FAH
WASF2
CHCHD2
GUCD1
FLAD1
PPIA
NME7
DAXX
ATP6V1B2
TDG
SMARCE1
MAD2L2
LHX4
ABHD14A
LCLAT1
CPT1A
DRD5
PPP3CA
GABRG1
DDX21
G3BP1
ARID1B
MAX
CECR2
RSF1
INAVA
GRK5
NFATC2IP
H3F3A;H3F3B
SMARCA4
RUVBL1
TMEM128
POLE3
BPTF
C18orf25
KCTD17
YWHAH
SRRM2
SIRT1
MPP7
ATRX
YWHAG
LTBP1
CAPRIN1
CRKL
SNRPD1
KAT5
CADM1
PEX19
ICAM5
SCML1
MAPK12
STX1A
HTR6
ARHGEF10L
FGF12
SNTA1
CCDC88A
SYVN1
FAM71F1
MAGEE1
CLASP1
UBE2K
IKBKG
MED15
SRRT
PDK2
SRP9
COPB1
ZMAT2
MRFAP1
SIRPA
CASP7
RAB30
SEPT7
TTC23
MAGEA3
HEY2
CRYL1
SIAH1
DNM2
DIRAS2
NBR1
MIPEP
SNX21
DNAJC4
ECH1
MKRN2
DNAJA3
GNB2
ZNF655
EHMT1
RNF20
PLP1
BAZ1A
AKAP8L
UBAC1
PTGES2
ASPH
MEF2D
OPCML
MORC3
NAPB
RHEB
DOCK9
ZNF451
GGA2
FICD
HBS1L
GNB1
TOGARAM1
CUL2
BAIAP2
HSD17B10
SRGAP1
PIK3R3
DPYSL2
CCT8
NEGR1
UBQLN2
SORBS1
PTK6
NDUFA13
PPP2CA
ZNF133
USP14
GTF3C3
MED21
ZFYVE19
WAC
ARHGAP24
DNAJC11
EVL
CRMP1
GIT1
NTM
SH3GLB1
CEP126
GPM6A
BZW2
JAKMIP1
PARD3
DOCK11
MED31
OSTF1
MAP1LC3A
WDFY3
SREBF2
SYT2
LLGL1
SYT12
PARD6A
GOLPH3L
PHB2
NDUFA9
ADD3
TXNDC11
DUSP10
RAB11A
SYMPK
DNAJC21
BCAP31
MACO1
ZDHHC17
NUB1
PAK2
LSAMP
TRAF6
RCN2
SETD2
MAP1LC3B
API5
PACSIN1
APBB2
HUWE1
PRMT2
TRIP10
HAP1
BASP1
AGO2
ATG5
CEP63
CNTN1
FEZ1
UPF3A
KAT2B
CHMP4B
HEYL
RAPGEF2
ATG16L1
TSHZ3
FEM1B
NUP58
CCDC126
BECN1
ODF2L
VDAC3
DYNC1H1
VDAC2
ZMYND8
TUBB2A
MBD1
PSMD4
TANK
FNBP4
UTP14A
ARFGAP3
IFT20
NPTN
HYPK
ZBTB16
PPA2
NDUFB9
GRM1
MPP1
MTUS1
ARFGEF2
ARHGEF25
EFNB2
C9orf72
PCGF6
ILF2
HNRNPM
MCU
VAMP3
SMDT1
RTRAF
EXOG
NELFB
PNKD
P2RX4
STX12
OPN3
EIF2B3
EIF2B5
MAPK14
VTI1B
RTCB
EIF2B1
CA14
FKBP3
EDC4
MFSD4B
IGSF8
EIF2B4
DDX1
B3GALNT2
MAGI1
WWP1
TMEM9B
GPRC5B
CDK5R1
IQCB1
ARHGAP17
PPP1R8
DOC2A
APBA2
PICALM
NUP50
KCTD3
POLG2
TM4SF18
SYTL4
PLD1
STX4
STX3
APBA1
EHD1
C19orf57
STX5
SLC35A3
MKNK1
TNRC6C
POLE
NAT10
PUM3
PUS7
HNRNPD
RBM4
LGR4
TNKS1BP1
MRPL9
ERBIN
POLDIP3
SIRT7
CENPU
RC3H1
SF3A1
UBE3A
PABPC4
UNK
SGTB
PUF60
EIF3A
USP3
NCBP1
IKBKE
TARDBP
NELFCD
AIMP1
TOR1AIP1
DCTN4
ZC3H7B
CNTROB
CCDC8
SLBP
SF3A3
CYLD
MKNK2
CUL7
UPF2
INTS6
PRKAB1
SF3B3
RAB31
TIAM1
DLGAP4
NANOS1
DUSP4
CAMK2G
TRAF3
INA
SPTAN1
PLCB4
ERBB4
CACNG2
DLG2
AKAP9
LNX1
GRIN3A
TJP1
CAND1
EEF1AKMT1
WDR53
HAUS2
FBXO25
USP47
FAM177A1
PLK2
TAB2
GABARAPL1
CRY2
PABPC3
SLC13A5
SLC38A7
DCP2
EFTUD2
CUL1
SNRNP27
BTNL3
ZNF490
MAP3K3
SREK1IP1
STK4
HOMER1
TMEM25
CEP57
NCSTN
HSPB8
PITHD1
LRRC56
ABTB1
CUL4B
LRRK2
RNF26
IL36A
TRADD
MAP3K1
PBDC1
CUL4A
MTF1
C4orf19
DPF3
MAPK6
PSMD1
TTLL12
UBXN6
USP25
VGLL4
C1QBP
SKP2
HIPK2
PLA2G12A
TFCP2
LAMA4
SAMM50
MAML3
MAPK7
NCOA2
CALCOCO2
DMAC1
USF2
EPAS1
ZNF423
HDAC5
RANBP9
VGLL2
KMT2C
GOLGA2
HDAC9
MBD5
HSCB
ADAMTSL4
KIF1BP
TRIM35
RNF31
RNF166
TNS2
MED1
GATD1
TRAF1
MTUS2
CETN1
RETREG1
DOCK5
MAPK8IP3
MID2
COX15
CAMK2B
IL16
AP1M1
CAMK2N1
AP2M1
KDM5B
CAMK2D
LIN7B
EXOC7
MIB2
TANC1
EXOC4
MAGI3
DPP10
KCNS3
KCNV1
KCNG4
KCNB2
RHEX
GMPR2
DAB2IP
NCR3LG1
NXF1
HAVCR2
TPCN2
FRMD6
NPDC1
MRAP2
GPRC5C
CEP170
RLIM
MANSC1
RNF168
P2RY12
DNAJC19
GPR21
CYB5R1
LPAR1
IPPK
YIPF3
TNRC6B
MEAF6
RERE
PNPLA8
FAF1
SSEPT3
DNMT3B
DNMT3A
FBXL17
SMC3
DCAF1
SMG5
CHCHD3
PKP3
ARIH1
NINL
HAO2
TSC22D4
ANAPC5
RCL1
AFF4
WBP11
MACF1
CDYL
SCML2
ANAPC4
CDC23
AMOTL2
MED16
MORC2
FZR1
CHTOP
USP21
NOSIP
CABIN1
DRG1
LAMTOR3
L3MBTL1
KLHL20
ASB3
ST3GAL5

## Sheet: Supplement Table S4
Supplement Table S4: Functional Enrichment Analysis for RTT and RTT-L Genes
source	term_name	term_id	adjusted_p_value	negative_log10_of_adjusted_p_value	term_size	query_size	intersection_size	effective_domain_size	intersections
GO:BP	nervous system development	GO:0007399	2.95495e-12	11.5294	2428	62	33	21029	MECP2,FOXG1,CDKL5,NTNG1,GABRB2,GRIN2A,MAP2,SCN2A,SHANK3,TCF4,GABRG2,DEAF1,EIF2B2,EIF4G1,GRIN1,GRIN2B,HCN1,HECW2,KCNQ2,KIF1A,KLF7,MEF2C,MEIS2,SATB2,SHROOM4,SMARCA1,STXBP1,SYNGAP1,VASH2,MFSD8,NFE2L2,ATP1A2,SEMA6B
GO:BP	chemical synaptic transmission	GO:0007268	1.34448e-11	10.8714	704	62	20	21029	MECP2,NTNG1,KCNB1,GABBR2,IQSEC2,GABRB2,GRIN2A,SHANK3,GABRG2,BTBD9,CHRNA5,GABRD,GRIN1,GRIN2B,KCNQ2,MEF2C,SLC6A1,STXBP1,SYNGAP1,ATP1A2
GO:BP	anterograde trans-synaptic signaling	GO:0098916	1.34448e-11	10.8714	704	62	20	21029	MECP2,NTNG1,KCNB1,GABBR2,IQSEC2,GABRB2,GRIN2A,SHANK3,GABRG2,BTBD9,CHRNA5,GABRD,GRIN1,GRIN2B,KCNQ2,MEF2C,SLC6A1,STXBP1,SYNGAP1,ATP1A2
GO:BP	trans-synaptic signaling	GO:0099537	1.66429e-11	10.7788	712	62	20	21029	MECP2,NTNG1,KCNB1,GABBR2,IQSEC2,GABRB2,GRIN2A,SHANK3,GABRG2,BTBD9,CHRNA5,GABRD,GRIN1,GRIN2B,KCNQ2,MEF2C,SLC6A1,STXBP1,SYNGAP1,ATP1A2
GO:BP	synaptic signaling	GO:0099536	3.10874e-11	10.5074	736	62	20	21029	MECP2,NTNG1,KCNB1,GABBR2,IQSEC2,GABRB2,GRIN2A,SHANK3,GABRG2,BTBD9,CHRNA5,GABRD,GRIN1,GRIN2B,KCNQ2,MEF2C,SLC6A1,STXBP1,SYNGAP1,ATP1A2
GO:BP	behavior	GO:0007610	1.69447e-10	9.77097	602	62	18	21029	MECP2,GRIN2A,SCN2A,SHANK3,GABRG2,BTBD9,CHRNA5,EIF4G1,GRIN1,GRIN2B,HTT,MBD2,MEF2C,MEIS2,SCN1A,SLC6A1,SYNGAP1,ATP1A2
GO:BP	cognition	GO:0050890	4.80313e-10	9.31848	305	62	14	21029	MECP2,GRIN2A,SCN2A,SHANK3,BTBD9,GRIN1,GRIN2B,HTT,MEF2C,MEIS2,SHROOM4,SLC6A1,SYNGAP1,ATP1A2
GO:BP	learning or memory	GO:0007611	1.49505e-09	8.82534	263	62	13	21029	MECP2,GRIN2A,SCN2A,SHANK3,BTBD9,GRIN1,GRIN2B,HTT,MEF2C,MEIS2,SLC6A1,SYNGAP1,ATP1A2
GO:BP	regulation of membrane potential	GO:0042391	2.181e-09	8.66134	419	62	15	21029	MECP2,KCNB1,GABRB2,GRIN2A,SCN2A,SHANK3,GABRG2,CHRNA5,GABRD,GRIN1,GRIN2B,HCN1,MEF2C,SCN1A,ATP1A2
GO:BP	modulation of chemical synaptic transmission	GO:0050804	3.85793e-09	8.41365	436	62	15	21029	MECP2,NTNG1,KCNB1,IQSEC2,GRIN2A,SHANK3,BTBD9,CHRNA5,GRIN1,GRIN2B,MEF2C,SLC6A1,STXBP1,SYNGAP1,ATP1A2
GO:BP	regulation of trans-synaptic signaling	GO:0099177	3.98655e-09	8.3994	437	62	15	21029	MECP2,NTNG1,KCNB1,IQSEC2,GRIN2A,SHANK3,BTBD9,CHRNA5,GRIN1,GRIN2B,MEF2C,SLC6A1,STXBP1,SYNGAP1,ATP1A2
GO:BP	regulation of postsynaptic membrane potential	GO:0060078	1.24936e-08	7.90331	132	62	10	21029	MECP2,GABRB2,GRIN2A,SHANK3,GABRG2,CHRNA5,GABRD,GRIN1,GRIN2B,MEF2C
GO:BP	neurogenesis	GO:0022008	2.60548e-08	7.58411	1639	62	24	21029	MECP2,FOXG1,CDKL5,NTNG1,GABRB2,GRIN2A,MAP2,SHANK3,TCF4,EIF2B2,EIF4G1,HCN1,HECW2,KIF1A,KLF7,MEF2C,SATB2,SMARCA1,STXBP1,SYNGAP1,VASH2,MFSD8,NFE2L2,SEMA6B
GO:BP	system development	GO:0048731	3.31978e-08	7.47889	4784	62	39	21029	MECP2,FOXG1,CDKL5,NTNG1,KAT6A,GABRB2,GRIN2A,MAP2,SCN2A,SHANK3,TBL1XR1,TCF4,GABRG2,DEAF1,EIF2B2,EIF4G1,GRIN1,GRIN2B,HCN1,HECW2,KCNQ2,KIF1A,KLF7,MBD2,MEF2C,MEIS2,PDLIM7,SATB2,SHROOM4,SMARCA1,SNX17,STXBP1,SYNGAP1,VASH2,ZBTB18,MFSD8,NFE2L2,ATP1A2,SEMA6B
GO:BP	neuron differentiation	GO:0030182	3.93304e-08	7.40527	1364	62	22	21029	MECP2,FOXG1,CDKL5,NTNG1,GABRB2,MAP2,SHANK3,TCF4,EIF4G1,HCN1,HECW2,KIF1A,KLF7,MEF2C,SATB2,SMARCA1,STXBP1,SYNGAP1,VASH2,MFSD8,NFE2L2,SEMA6B
GO:BP	multicellular organismal process	GO:0032501	4.26487e-08	7.37009	7474	62	48	21029	MECP2,FOXG1,CDKL5,NTNG1,KAT6A,GABRB2,GRIN2A,MAP2,SCN2A,SHANK3,TBL1XR1,TCF4,GABRG2,BTBD9,CHRNA5,CLCN5,DEAF1,EIF2B2,EIF4G1,GABRD,GNAO1,GRIN1,GRIN2B,HCN1,HECW2,HTT,JMJD1C,KCNQ2,KIF1A,KLF7,MBD2,MEF2C,MEIS2,PDLIM7,SATB2,SCN1A,SHROOM4,SLC6A1,SMARCA1,SNX17,STXBP1,SYNGAP1,VASH2,ZBTB18,MFSD8,NFE2L2,ATP1A2,SEMA6B
GO:BP	ion transmembrane transport	GO:0034220	6.61511e-08	7.17946	1116	62	20	21029	KCNB1,GABRB2,GRIN2A,SCN2A,SHANK3,GABRG2,CHRNA5,CLCN5,GABRD,GRIN1,GRIN2B,HCN1,HECW2,HTT,KCNQ2,MEF2C,SCN1A,SLC35A2,SLC6A1,ATP1A2
GO:BP	cell-cell signaling	GO:0007267	2.11199e-07	6.67531	1646	62	23	21029	MECP2,NTNG1,KCNB1,GABBR2,IQSEC2,GABRB2,GRIN2A,SHANK3,TBL1XR1,GABRG2,BTBD9,CHRNA5,GABRD,GRIN1,GRIN2B,KCNQ2,KLF7,MBD2,MEF2C,SLC6A1,STXBP1,SYNGAP1,ATP1A2
GO:BP	multicellular organism development	GO:0007275	2.87086e-07	6.54199	5114	62	39	21029	MECP2,FOXG1,CDKL5,NTNG1,KAT6A,GABRB2,GRIN2A,MAP2,SCN2A,SHANK3,TBL1XR1,TCF4,GABRG2,DEAF1,EIF2B2,EIF4G1,GRIN1,GRIN2B,HCN1,HECW2,KCNQ2,KIF1A,KLF7,MBD2,MEF2C,MEIS2,PDLIM7,SATB2,SHROOM4,SMARCA1,SNX17,STXBP1,SYNGAP1,VASH2,ZBTB18,MFSD8,NFE2L2,ATP1A2,SEMA6B
GO:BP	generation of neurons	GO:0048699	3.16417e-07	6.49974	1519	62	22	21029	MECP2,FOXG1,CDKL5,NTNG1,GABRB2,MAP2,SHANK3,TCF4,EIF4G1,HCN1,HECW2,KIF1A,KLF7,MEF2C,SATB2,SMARCA1,STXBP1,SYNGAP1,VASH2,MFSD8,NFE2L2,SEMA6B
GO:BP	transmembrane transport	GO:0055085	3.67987e-07	6.43417	1531	62	22	21029	KCNB1,GABRB2,GRIN2A,SCN2A,SHANK3,GABRG2,CHRNA5,CLCN5,GABRD,GRIN1,GRIN2B,HCN1,HECW2,HTT,KCNQ2,MEF2C,SCN1A,SLC35A2,SLC6A1,MFSD8,NFE2L2,ATP1A2
GO:BP	regulation of cellular process	GO:0050794	4.14943e-07	6.38201	11067	62	56	21029	MECP2,FOXG1,CDKL5,NTNG1,KAT6A,KCNB1,GABBR2,IQSEC2,WDR45,GABRB2,GRIN2A,MAP2,SCN2A,SHANK3,TBL1XR1,TCF4,GABRG2,ANKRD31,BTBD9,CHRNA5,DEAF1,EEF1A2,EIF2B2,EIF4G1,GABRD,GNAO1,GRIN1,GRIN2B,HCN1,HECW2,HTT,JMJD1C,KCNQ2,KIF1A,KLF7,MBD2,MEF2C,MEIS2,MGRN1,PDLIM7,RHOBTB2,SATB2,SCN1A,SLC6A1,SMARCA1,SNX17,STXBP1,SYNGAP1,VASH2,ZBTB18,ZNF620,HDAC8,MFSD8,NFE2L2,ATP1A2,SEMA6B
GO:BP	learning	GO:0007612	1.05091e-06	5.97844	147	62	9	21029	MECP2,GRIN2A,SHANK3,GRIN1,HTT,MEIS2,SLC6A1,SYNGAP1,ATP1A2
GO:BP	anatomical structure development	GO:0048856	2.02502e-06	5.69357	5718	62	40	21029	MECP2,FOXG1,CDKL5,NTNG1,KAT6A,GABRB2,GRIN2A,MAP2,SCN2A,SHANK3,TBL1XR1,TCF4,GABRG2,DEAF1,EIF2B2,EIF4G1,GRIN1,GRIN2B,HCN1,HECW2,KCNQ2,KIF1A,KLF7,MBD2,MEF2C,MEIS2,PDLIM7,RHOBTB2,SATB2,SHROOM4,SMARCA1,SNX17,STXBP1,SYNGAP1,VASH2,ZBTB18,MFSD8,NFE2L2,ATP1A2,SEMA6B
GO:BP	ion transport	GO:0006811	2.99769e-06	5.52321	1544	62	21	21029	KCNB1,GABRB2,GRIN2A,SCN2A,SHANK3,GABRG2,CHRNA5,CLCN5,GABRD,GRIN1,GRIN2B,HCN1,HECW2,HTT,KCNQ2,MEF2C,SCN1A,SLC35A2,SLC6A1,STXBP1,ATP1A2
GO:BP	neuron development	GO:0048666	3.74242e-06	5.42685	1104	62	18	21029	MECP2,FOXG1,CDKL5,NTNG1,GABRB2,MAP2,SHANK3,HCN1,HECW2,KIF1A,KLF7,MEF2C,STXBP1,SYNGAP1,VASH2,MFSD8,NFE2L2,SEMA6B
GO:BP	inorganic ion transmembrane transport	GO:0098660	4.81056e-06	5.3178	850	62	16	21029	KCNB1,GABRB2,GRIN2A,SCN2A,GABRG2,CLCN5,GABRD,GRIN1,GRIN2B,HCN1,HECW2,HTT,KCNQ2,SCN1A,SLC6A1,ATP1A2
GO:BP	visual learning	GO:0008542	6.54201e-06	5.18429	43	62	6	21029	MECP2,GRIN2A,GRIN1,MEIS2,SYNGAP1,ATP1A2
GO:BP	synapse organization	GO:0050808	7.26522e-06	5.13875	422	62	12	21029	MECP2,CDKL5,NTNG1,GABRB2,SHANK3,GABRG2,EIF4G1,GRIN2B,KIF1A,MEF2C,SLC6A1,SYNGAP1
GO:BP	associative learning	GO:0008306	7.64515e-06	5.11661	79	62	7	21029	MECP2,GRIN2A,GRIN1,MEIS2,SLC6A1,SYNGAP1,ATP1A2
GO:BP	visual behavior	GO:0007632	1.30188e-05	4.88543	48	62	6	21029	MECP2,GRIN2A,GRIN1,MEIS2,SYNGAP1,ATP1A2
GO:BP	regulation of synaptic plasticity	GO:0048167	1.52292e-05	4.81732	199	62	9	21029	MECP2,KCNB1,GRIN2A,SHANK3,GRIN1,GRIN2B,MEF2C,STXBP1,SYNGAP1
GO:BP	regulation of biological quality	GO:0065008	1.6469e-05	4.78333	3741	62	31	21029	MECP2,CDKL5,KCNB1,IQSEC2,GABRB2,GRIN2A,MAP2,SCN2A,SHANK3,GABRG2,BTBD9,CHRNA5,EIF4G1,GABRD,GRIN1,GRIN2B,HCN1,HTT,JMJD1C,KIF1A,KLF7,MEF2C,RHOBTB2,SCN1A,SLC6A1,STXBP1,SYNGAP1,HDAC8,NFE2L2,ATP1A2,SEMA6B
GO:BP	localization	GO:0051179	1.85072e-05	4.73266	6425	62	41	21029	MECP2,FOXG1,CDKL5,NTNG1,KCNB1,IQSEC2,WDR45,GABRB2,GRIN2A,MAP2,SCN2A,SHANK3,GABRG2,BTBD9,CHRNA5,CLCN5,GABRD,GRIN1,GRIN2B,HCN1,HECW2,HTT,KCNQ2,KIF1A,KLF7,MEF2C,MGRN1,PDLIM7,RHOBTB2,SATB2,SCN1A,SLC35A2,SLC6A1,SNX17,STXBP1,SYNGAP1,HDAC8,MFSD8,NFE2L2,ATP1A2,SEMA6B
GO:BP	excitatory postsynaptic potential	GO:0060079	3.25107e-05	4.48797	97	62	7	21029	MECP2,GRIN2A,SHANK3,CHRNA5,GRIN1,GRIN2B,MEF2C
GO:BP	regulation of biological process	GO:0050789	3.9169e-05	4.40706	12142	62	56	21029	MECP2,FOXG1,CDKL5,NTNG1,KAT6A,KCNB1,GABBR2,IQSEC2,WDR45,GABRB2,GRIN2A,MAP2,SCN2A,SHANK3,TBL1XR1,TCF4,GABRG2,ANKRD31,BTBD9,CHRNA5,DEAF1,EEF1A2,EIF2B2,EIF4G1,GABRD,GNAO1,GRIN1,GRIN2B,HCN1,HECW2,HTT,JMJD1C,KCNQ2,KIF1A,KLF7,MBD2,MEF2C,MEIS2,MGRN1,PDLIM7,RHOBTB2,SATB2,SCN1A,SLC6A1,SMARCA1,SNX17,STXBP1,SYNGAP1,VASH2,ZBTB18,ZNF620,HDAC8,MFSD8,NFE2L2,ATP1A2,SEMA6B
GO:BP	chemical synaptic transmission, postsynaptic	GO:0099565	4.94581e-05	4.30576	103	62	7	21029	MECP2,GRIN2A,SHANK3,CHRNA5,GRIN1,GRIN2B,MEF2C
GO:BP	developmental process	GO:0032502	4.96877e-05	4.30375	6326	62	40	21029	MECP2,FOXG1,CDKL5,NTNG1,KAT6A,GABRB2,GRIN2A,MAP2,SCN2A,SHANK3,TBL1XR1,TCF4,GABRG2,DEAF1,EIF2B2,EIF4G1,GRIN1,GRIN2B,HCN1,HECW2,KCNQ2,KIF1A,KLF7,MBD2,MEF2C,MEIS2,PDLIM7,RHOBTB2,SATB2,SHROOM4,SMARCA1,SNX17,STXBP1,SYNGAP1,VASH2,ZBTB18,MFSD8,NFE2L2,ATP1A2,SEMA6B
GO:BP	nervous system process	GO:0050877	6.31211e-05	4.19983	1486	62	19	21029	MECP2,GABRB2,GRIN2A,SCN2A,SHANK3,GABRG2,BTBD9,CHRNA5,GABRD,GRIN1,GRIN2B,HTT,MEF2C,MEIS2,SCN1A,SHROOM4,SLC6A1,SYNGAP1,ATP1A2
GO:BP	dendrite development	GO:0016358	6.44629e-05	4.19069	235	62	9	21029	MECP2,CDKL5,MAP2,SHANK3,HECW2,KIF1A,KLF7,MEF2C,SYNGAP1
GO:BP	cation transmembrane transport	GO:0098655	8.13519e-05	4.08963	897	62	15	21029	KCNB1,GRIN2A,SCN2A,SHANK3,CLCN5,GRIN1,GRIN2B,HCN1,HECW2,HTT,KCNQ2,MEF2C,SCN1A,SLC6A1,ATP1A2
GO:BP	biological regulation	GO:0065007	9.67409e-05	4.01439	12859	62	57	21029	MECP2,FOXG1,CDKL5,NTNG1,KAT6A,KCNB1,GABBR2,IQSEC2,WDR45,GABRB2,GRIN2A,MAP2,SCN2A,SHANK3,TBL1XR1,TCF4,GABRG2,AGAP6,ANKRD31,BTBD9,CHRNA5,DEAF1,EEF1A2,EIF2B2,EIF4G1,GABRD,GNAO1,GRIN1,GRIN2B,HCN1,HECW2,HTT,JMJD1C,KCNQ2,KIF1A,KLF7,MBD2,MEF2C,MEIS2,MGRN1,PDLIM7,RHOBTB2,SATB2,SCN1A,SLC6A1,SMARCA1,SNX17,STXBP1,SYNGAP1,VASH2,ZBTB18,ZNF620,HDAC8,MFSD8,NFE2L2,ATP1A2,SEMA6B
GO:BP	behavioral fear response	GO:0001662	0.000130657	3.88387	35	62	5	21029	MECP2,SHANK3,EIF4G1,MEF2C,ATP1A2
GO:BP	behavioral defense response	GO:0002209	0.000151388	3.81991	36	62	5	21029	MECP2,SHANK3,EIF4G1,MEF2C,ATP1A2
GO:BP	cell morphogenesis involved in neuron differentiation	GO:0048667	0.000162428	3.78934	559	62	12	21029	FOXG1,CDKL5,NTNG1,MAP2,SHANK3,HECW2,KIF1A,KLF7,MEF2C,STXBP1,SYNGAP1,SEMA6B
GO:BP	regulation of ion transport	GO:0043269	0.000171795	3.76499	682	62	13	21029	KCNB1,SCN2A,SHANK3,GRIN1,HCN1,HECW2,HTT,KCNQ2,MEF2C,SCN1A,SLC6A1,STXBP1,ATP1A2
GO:BP	neuron projection development	GO:0031175	0.000179951	3.74485	953	62	15	21029	MECP2,FOXG1,CDKL5,NTNG1,MAP2,SHANK3,HECW2,KIF1A,KLF7,MEF2C,STXBP1,SYNGAP1,VASH2,NFE2L2,SEMA6B
GO:BP	fear response	GO:0042596	0.000261858	3.58193	40	62	5	21029	MECP2,SHANK3,EIF4G1,MEF2C,ATP1A2
GO:BP	cell development	GO:0048468	0.000547219	3.26184	2079	62	21	21029	MECP2,FOXG1,CDKL5,NTNG1,GABRB2,MAP2,SHANK3,DEAF1,EIF2B2,HCN1,HECW2,KIF1A,KLF7,MEF2C,SATB2,STXBP1,SYNGAP1,VASH2,MFSD8,NFE2L2,SEMA6B
GO:BP	regulation of localization	GO:0032879	0.000588663	3.23013	2701	62	24	21029	MECP2,NTNG1,KCNB1,IQSEC2,MAP2,SCN2A,SHANK3,BTBD9,CHRNA5,GRIN1,HCN1,HECW2,HTT,KCNQ2,KLF7,MEF2C,SCN1A,SLC6A1,SNX17,STXBP1,HDAC8,NFE2L2,ATP1A2,SEMA6B
GO:BP	regulation of transport	GO:0051049	0.000629353	3.20111	1719	62	19	21029	KCNB1,MAP2,SCN2A,SHANK3,BTBD9,CHRNA5,GRIN1,HCN1,HECW2,HTT,KCNQ2,KLF7,MEF2C,SCN1A,SLC6A1,SNX17,STXBP1,NFE2L2,ATP1A2
GO:BP	inorganic cation transmembrane transport	GO:0098662	0.000863958	3.06351	785	62	13	21029	KCNB1,GRIN2A,SCN2A,CLCN5,GRIN1,GRIN2B,HCN1,HECW2,HTT,KCNQ2,SCN1A,SLC6A1,ATP1A2
GO:BP	glutamate receptor signaling pathway	GO:0007215	0.00110895	2.95509	53	62	5	21029	KCNB1,GRIN2A,SHANK3,GRIN1,GRIN2B
GO:BP	animal organ development	GO:0048513	0.00125234	2.90228	3494	62	27	21029	MECP2,FOXG1,NTNG1,KAT6A,GABRB2,GRIN2A,SHANK3,TBL1XR1,DEAF1,EIF2B2,GRIN1,GRIN2B,HCN1,KLF7,MBD2,MEF2C,MEIS2,PDLIM7,SATB2,SHROOM4,SMARCA1,SNX17,VASH2,ZBTB18,NFE2L2,ATP1A2,SEMA6B
GO:BP	cell junction organization	GO:0034330	0.00148055	2.82958	687	62	12	21029	MECP2,CDKL5,NTNG1,GABRB2,SHANK3,GABRG2,EIF4G1,GRIN2B,KIF1A,MEF2C,SLC6A1,SYNGAP1
GO:BP	regulation of transmembrane transport	GO:0034762	0.00149284	2.82599	561	62	11	21029	KCNB1,SCN2A,SHANK3,HCN1,HECW2,HTT,KCNQ2,MEF2C,SCN1A,NFE2L2,ATP1A2
GO:BP	neuron death	GO:0070997	0.00175183	2.75651	347	62	9	21029	MECP2,KCNB1,GABRB2,SCN2A,EIF4G1,GRIN2B,MEF2C,STXBP1,SYNGAP1
GO:BP	plasma membrane bounded cell projection organization	GO:0120036	0.00185675	2.73125	1479	62	17	21029	MECP2,FOXG1,CDKL5,NTNG1,MAP2,SHANK3,GRIN2B,HECW2,HTT,KIF1A,KLF7,MEF2C,STXBP1,SYNGAP1,VASH2,NFE2L2,SEMA6B
GO:BP	system process	GO:0003008	0.001943	2.71153	2243	62	21	21029	MECP2,GABRB2,GRIN2A,SCN2A,SHANK3,GABRG2,BTBD9,CHRNA5,CLCN5,GABRD,GNAO1,GRIN1,GRIN2B,HTT,MEF2C,MEIS2,SCN1A,SHROOM4,SLC6A1,SYNGAP1,ATP1A2
GO:BP	cell morphogenesis involved in differentiation	GO:0000904	0.00235532	2.62795	718	62	12	21029	FOXG1,CDKL5,NTNG1,MAP2,SHANK3,HECW2,KIF1A,KLF7,MEF2C,STXBP1,SYNGAP1,SEMA6B
GO:BP	cation transport	GO:0006812	0.0025926	2.58626	1174	62	15	21029	KCNB1,GRIN2A,SCN2A,SHANK3,CLCN5,GRIN1,GRIN2B,HCN1,HECW2,HTT,KCNQ2,MEF2C,SCN1A,SLC6A1,ATP1A2
GO:BP	cell projection organization	GO:0030030	0.0027385	2.56249	1521	62	17	21029	MECP2,FOXG1,CDKL5,NTNG1,MAP2,SHANK3,GRIN2B,HECW2,HTT,KIF1A,KLF7,MEF2C,STXBP1,SYNGAP1,VASH2,NFE2L2,SEMA6B
GO:BP	regulation of ion transmembrane transport	GO:0034765	0.00274605	2.56129	476	62	10	21029	KCNB1,SCN2A,SHANK3,HCN1,HECW2,HTT,KCNQ2,MEF2C,SCN1A,ATP1A2
GO:BP	cell differentiation	GO:0030154	0.00280465	2.55212	4128	62	29	21029	MECP2,FOXG1,CDKL5,NTNG1,KAT6A,GABRB2,GRIN2A,MAP2,SHANK3,TBL1XR1,TCF4,DEAF1,EIF2B2,EIF4G1,HCN1,HECW2,KIF1A,KLF7,MEF2C,MEIS2,PDLIM7,SATB2,SMARCA1,STXBP1,SYNGAP1,VASH2,MFSD8,NFE2L2,SEMA6B
GO:BP	excitatory chemical synaptic transmission	GO:0098976	0.00308339	2.51097	8	62	3	21029	GRIN2A,GRIN1,GRIN2B
GO:BP	central nervous system development	GO:0007417	0.00343874	2.4636	1040	62	14	21029	MECP2,FOXG1,GRIN2A,MAP2,SHANK3,EIF2B2,GRIN1,GRIN2B,MEIS2,SATB2,SHROOM4,SMARCA1,ATP1A2,SEMA6B
GO:BP	memory	GO:0007613	0.00345105	2.46205	121	62	6	21029	MECP2,GRIN2A,SCN2A,SHANK3,BTBD9,SLC6A1
GO:BP	regulation of plasma membrane bounded cell projection organization	GO:0120035	0.00383966	2.41571	618	62	11	21029	CDKL5,NTNG1,MAP2,SHANK3,GRIN2B,HECW2,HTT,KIF1A,SYNGAP1,NFE2L2,SEMA6B
GO:BP	neuron projection morphogenesis	GO:0048812	0.00390029	2.4089	619	62	11	21029	FOXG1,CDKL5,NTNG1,MAP2,SHANK3,HECW2,KIF1A,KLF7,STXBP1,SYNGAP1,SEMA6B
GO:BP	cellular developmental process	GO:0048869	0.00427002	2.36957	4210	62	29	21029	MECP2,FOXG1,CDKL5,NTNG1,KAT6A,GABRB2,GRIN2A,MAP2,SHANK3,TBL1XR1,TCF4,DEAF1,EIF2B2,EIF4G1,HCN1,HECW2,KIF1A,KLF7,MEF2C,MEIS2,PDLIM7,SATB2,SMARCA1,STXBP1,SYNGAP1,VASH2,MFSD8,NFE2L2,SEMA6B
GO:BP	brain development	GO:0007420	0.00456167	2.34088	765	62	12	21029	MECP2,FOXG1,GRIN2A,SHANK3,GRIN1,GRIN2B,MEIS2,SATB2,SHROOM4,SMARCA1,ATP1A2,SEMA6B
GO:BP	plasma membrane bounded cell projection morphogenesis	GO:0120039	0.00491655	2.30834	634	62	11	21029	FOXG1,CDKL5,NTNG1,MAP2,SHANK3,HECW2,KIF1A,KLF7,STXBP1,SYNGAP1,SEMA6B
GO:BP	regulation of cell projection organization	GO:0031344	0.00491655	2.30834	634	62	11	21029	CDKL5,NTNG1,MAP2,SHANK3,GRIN2B,HECW2,HTT,KIF1A,SYNGAP1,NFE2L2,SEMA6B
GO:BP	transport	GO:0006810	0.0049354	2.30668	4760	62	31	21029	KCNB1,GABRB2,GRIN2A,MAP2,SCN2A,SHANK3,GABRG2,BTBD9,CHRNA5,CLCN5,GABRD,GRIN1,GRIN2B,HCN1,HECW2,HTT,KCNQ2,KIF1A,KLF7,MEF2C,MGRN1,PDLIM7,RHOBTB2,SCN1A,SLC35A2,SLC6A1,SNX17,STXBP1,MFSD8,NFE2L2,ATP1A2
GO:BP	cell communication	GO:0007154	0.00518792	2.28501	6465	62	37	21029	MECP2,NTNG1,KAT6A,KCNB1,GABBR2,IQSEC2,WDR45,GABRB2,GRIN2A,SCN2A,SHANK3,TBL1XR1,GABRG2,BTBD9,CHRNA5,EIF2B2,EIF4G1,GABRD,GNAO1,GRIN1,GRIN2B,HTT,KCNQ2,KLF7,MBD2,MEF2C,MGRN1,RHOBTB2,SCN1A,SLC6A1,SNX17,STXBP1,SYNGAP1,MFSD8,NFE2L2,ATP1A2,SEMA6B
GO:BP	cell projection morphogenesis	GO:0048858	0.00522411	2.28199	638	62	11	21029	FOXG1,CDKL5,NTNG1,MAP2,SHANK3,HECW2,KIF1A,KLF7,STXBP1,SYNGAP1,SEMA6B
GO:BP	regulation of anatomical structure morphogenesis	GO:0022603	0.00548827	2.26056	926	62	13	21029	MECP2,CDKL5,NTNG1,MAP2,SHANK3,HECW2,KIF1A,MEF2C,RHOBTB2,SYNGAP1,VASH2,NFE2L2,SEMA6B
GO:BP	multicellular organismal response to stress	GO:0033555	0.00634634	2.19748	75	62	5	21029	MECP2,SHANK3,EIF4G1,MEF2C,ATP1A2
GO:BP	cell part morphogenesis	GO:0032990	0.00692808	2.15939	657	62	11	21029	FOXG1,CDKL5,NTNG1,MAP2,SHANK3,HECW2,KIF1A,KLF7,STXBP1,SYNGAP1,SEMA6B
GO:BP	cellular component organization	GO:0016043	0.00720276	2.1425	7793	62	41	21029	MECP2,FOXG1,CDKL5,NTNG1,KAT6A,KCNB1,IQSEC2,WDR45,GABRB2,MAP2,SHANK3,TBL1XR1,TCF4,GABRG2,ANKRD31,BTBD9,EIF4G1,GRIN1,GRIN2B,HCN1,HECW2,HTT,JMJD1C,KIF1A,KLF7,MBD2,MEF2C,PDLIM7,RHOBTB2,SATB2,SHROOM4,SLC6A1,SMARCA1,SNX17,STXBP1,SYNGAP1,VASH2,HDAC8,MFSD8,NFE2L2,SEMA6B
GO:BP	regulation of neuron death	GO:1901214	0.00732444	2.13523	307	62	8	21029	MECP2,KCNB1,GABRB2,EIF4G1,GRIN2B,MEF2C,STXBP1,SYNGAP1
GO:BP	regulation of synapse structure or activity	GO:0050803	0.0073707	2.13249	215	62	7	21029	CDKL5,SHANK3,EIF4G1,GRIN2B,KIF1A,MEF2C,SYNGAP1
GO:BP	head development	GO:0060322	0.00843611	2.07386	812	62	12	21029	MECP2,FOXG1,GRIN2A,SHANK3,GRIN1,GRIN2B,MEIS2,SATB2,SHROOM4,SMARCA1,ATP1A2,SEMA6B
GO:BP	regulation of cellular component organization	GO:0051128	0.00853148	2.06898	2246	62	20	21029	MECP2,CDKL5,NTNG1,WDR45,MAP2,SHANK3,BTBD9,EIF4G1,GRIN2B,HECW2,HTT,KIF1A,MEF2C,RHOBTB2,SNX17,STXBP1,SYNGAP1,HDAC8,NFE2L2,SEMA6B
GO:BP	dendrite morphogenesis	GO:0048813	0.00875658	2.05767	142	62	6	21029	CDKL5,MAP2,SHANK3,HECW2,KIF1A,KLF7
GO:BP	adult behavior	GO:0030534	0.00875658	2.05767	142	62	6	21029	MECP2,GABRG2,BTBD9,CHRNA5,SCN1A,ATP1A2
GO:BP	establishment of localization	GO:0051234	0.0103218	1.98624	4920	62	31	21029	KCNB1,GABRB2,GRIN2A,MAP2,SCN2A,SHANK3,GABRG2,BTBD9,CHRNA5,CLCN5,GABRD,GRIN1,GRIN2B,HCN1,HECW2,HTT,KCNQ2,KIF1A,KLF7,MEF2C,MGRN1,PDLIM7,RHOBTB2,SCN1A,SLC35A2,SLC6A1,SNX17,STXBP1,MFSD8,NFE2L2,ATP1A2
GO:BP	regulation of neuron projection development	GO:0010975	0.0105786	1.97557	432	62	9	21029	CDKL5,NTNG1,MAP2,SHANK3,HECW2,KIF1A,SYNGAP1,NFE2L2,SEMA6B
GO:BP	positive regulation of biological process	GO:0048518	0.0127195	1.89553	6094	62	35	21029	MECP2,FOXG1,CDKL5,KAT6A,KCNB1,WDR45,GRIN2A,MAP2,SHANK3,TBL1XR1,TCF4,ANKRD31,DEAF1,EEF1A2,EIF2B2,EIF4G1,GRIN1,GRIN2B,HECW2,HTT,KLF7,MBD2,MEF2C,MEIS2,PDLIM7,SATB2,SLC6A1,SMARCA1,STXBP1,VASH2,ZBTB18,HDAC8,NFE2L2,ATP1A2,SEMA6B
GO:BP	neuron apoptotic process	GO:0051402	0.0139887	1.85422	237	62	7	21029	MECP2,KCNB1,GABRB2,SCN2A,MEF2C,STXBP1,SYNGAP1
GO:BP	cell morphogenesis	GO:0000902	0.014166	1.84875	1010	62	13	21029	FOXG1,CDKL5,NTNG1,MAP2,SHANK3,HECW2,KIF1A,KLF7,MEF2C,RHOBTB2,STXBP1,SYNGAP1,SEMA6B
GO:BP	cellular component organization or biogenesis	GO:0071840	0.0151169	1.82054	7994	62	41	21029	MECP2,FOXG1,CDKL5,NTNG1,KAT6A,KCNB1,IQSEC2,WDR45,GABRB2,MAP2,SHANK3,TBL1XR1,TCF4,GABRG2,ANKRD31,BTBD9,EIF4G1,GRIN1,GRIN2B,HCN1,HECW2,HTT,JMJD1C,KIF1A,KLF7,MBD2,MEF2C,PDLIM7,RHOBTB2,SATB2,SHROOM4,SLC6A1,SMARCA1,SNX17,STXBP1,SYNGAP1,VASH2,HDAC8,MFSD8,NFE2L2,SEMA6B
GO:BP	metal ion transport	GO:0030001	0.0191202	1.71851	880	62	12	21029	KCNB1,GRIN2A,SCN2A,GRIN1,GRIN2B,HCN1,HECW2,HTT,KCNQ2,SCN1A,SLC6A1,ATP1A2
GO:BP	axon development	GO:0061564	0.0234663	1.62955	477	62	9	21029	FOXG1,CDKL5,NTNG1,MAP2,KLF7,STXBP1,SYNGAP1,VASH2,SEMA6B
GO:BP	cellular component morphogenesis	GO:0032989	0.0240219	1.61939	749	62	11	21029	FOXG1,CDKL5,NTNG1,MAP2,SHANK3,HECW2,KIF1A,KLF7,STXBP1,SYNGAP1,SEMA6B
GO:BP	sodium ion transmembrane transport	GO:0035725	0.0271997	1.56544	173	62	6	21029	SCN2A,HCN1,HECW2,SCN1A,SLC6A1,ATP1A2
GO:BP	synaptic transmission, GABAergic	GO:0051932	0.0324877	1.48828	50	62	4	21029	GABRB2,GABRG2,SLC6A1,STXBP1
GO:BP	negative regulation of transcription by RNA polymerase II	GO:0000122	0.0354898	1.4499	936	62	12	21029	MECP2,FOXG1,TBL1XR1,DEAF1,KLF7,MBD2,MEF2C,MEIS2,SATB2,ZBTB18,ZNF620,HDAC8
GO:BP	synapse assembly	GO:0007416	0.0362824	1.4403	182	62	6	21029	MECP2,GABRB2,SHANK3,GABRG2,EIF4G1,MEF2C
GO:BP	chloride transport	GO:0006821	0.0380459	1.41969	108	62	5	21029	GABRB2,GABRG2,CLCN5,GABRD,SLC6A1
GO:BP	signaling	GO:0023052	0.0435612	1.3609	6411	62	35	21029	MECP2,NTNG1,KAT6A,KCNB1,GABBR2,IQSEC2,GABRB2,GRIN2A,SCN2A,SHANK3,TBL1XR1,GABRG2,BTBD9,CHRNA5,EIF2B2,GABRD,GNAO1,GRIN1,GRIN2B,HTT,KCNQ2,KLF7,MBD2,MEF2C,MGRN1,RHOBTB2,SCN1A,SLC6A1,SNX17,STXBP1,SYNGAP1,MFSD8,NFE2L2,ATP1A2,SEMA6B
KEGG	Nicotine addiction	KEGG:05033	2.5396e-06	5.59523	40	39	6	8014	GABRB2,GRIN2A,GABRG2,GABRD,GRIN1,GRIN2B
KEGG	GABAergic synapse	KEGG:04727	0.000323168	3.49057	89	39	6	8014	GABBR2,GABRB2,GABRG2,GABRD,GNAO1,SLC6A1
KEGG	Morphine addiction	KEGG:05032	0.0057162	2.24289	90	39	5	8014	GABBR2,GABRB2,GABRG2,GABRD,GNAO1
KEGG	Glutamatergic synapse	KEGG:04724	0.0175369	1.75605	114	39	5	8014	GRIN2A,SHANK3,GNAO1,GRIN1,GRIN2B
KEGG	Neuroactive ligand-receptor interaction	KEGG:04080	0.0199835	1.69933	352	39	8	8014	GABBR2,GABRB2,GRIN2A,GABRG2,CHRNA5,GABRD,GRIN1,GRIN2B
REAC	Transcriptional Regulation by MECP2	REAC:R-HSA-8986944	7.80594e-07	6.10757	59	44	7	10760	FOXG1,GRIN2A,TBL1XR1,GRIN2B,HTT,MEF2C,PTPN4
REAC	Neuronal System	REAC:R-HSA-112316	9.79374e-06	5.00905	400	44	12	10760	KCNB1,GABBR2,GABRB2,GRIN2A,GABRG2,CHRNA5,GRIN1,GRIN2B,HCN1,KCNQ2,SLC6A1,STXBP1
REAC	Transmission across Chemical Synapses	REAC:R-HSA-112315	0.00195458	2.70895	259	44	8	10760	GABBR2,GABRB2,GRIN2A,GABRG2,CHRNA5,GRIN1,GRIN2B,SLC6A1
REAC	Neurotransmitter receptors and postsynaptic signal transmission	REAC:R-HSA-112314	0.00299007	2.52432	196	44	7	10760	GABBR2,GABRB2,GRIN2A,GABRG2,CHRNA5,GRIN1,GRIN2B
REAC	MECP2 regulates neuronal receptors and channels	REAC:R-HSA-9022699	0.0079525	2.0995	16	44	3	10760	GRIN2A,GRIN2B,PTPN4
REAC	Unblocking of NMDA receptors, glutamate binding and activation	REAC:R-HSA-438066	0.016005	1.79574	20	44	3	10760	GRIN2A,GRIN1,GRIN2B
REAC	Negative regulation of NMDA receptor-mediated neuronal transmission	REAC:R-HSA-9617324	0.016005	1.79574	20	44	3	10760	GRIN2A,GRIN1,GRIN2B
REAC	Neurexins and neuroligins	REAC:R-HSA-6794361	0.0176752	1.75263	56	44	4	10760	GRIN2A,GRIN1,GRIN2B,STXBP1
REAC	Long-term potentiation	REAC:R-HSA-9620244	0.0186193	1.73004	21	44	3	10760	GRIN2A,GRIN1,GRIN2B
REAC	Synaptic adhesion-like molecules	REAC:R-HSA-8849932	0.0186193	1.73004	21	44	3	10760	GRIN2A,GRIN1,GRIN2B
WP	Rett syndrome causing genes	WP:WP4312	5.10352e-37	36.2921	49	45	22	7806	MECP2,FOXG1,CDKL5,GABBR2,GRIN2A,SCN2A,SHANK3,TBL1XR1,TCF4,EIF2B2,GABRD,GNAO1,GRIN2B,HTT,MEF2C,RHOBTB2,SATB2,SCN1A,SMARCA1,STXBP1,SYNGAP1,HDAC8
WP	Fragile X syndrome	WP:WP4549	5.58531e-09	8.25295	122	45	11	7806	MECP2,GABRB2,GRIN2A,GABRG2,EIF4G1,GABRD,GRIN1,GRIN2B,HCN1,SLC6A1,SYNGAP1
WP	Splicing factor NOVA regulated synaptic proteins	WP:WP4148	1.16715e-05	4.93287	42	45	6	7806	NTNG1,GABBR2,GABRG2,GRIN1,GRIN2B,KCNQ2
WP	GABA receptor signaling	WP:WP4159	0.000106631	3.97212	33	45	5	7806	GABBR2,GABRB2,GABRG2,GABRD,SLC6A1
WP	Vitamin D-sensitive calcium signaling in depression	WP:WP4698	0.000286905	3.54226	40	45	5	7806	GRIN2A,GRIN1,GRIN2B,KCNQ2,NFE2L2
WP	Synaptic signaling pathways associated with autism spectrum disorder	WP:WP4539	0.000977142	3.01004	51	45	5	7806	GRIN2A,SHANK3,GRIN1,GRIN2B,SYNGAP1
WP	Disruption of postsynaptic signaling by CNV	WP:WP4875	0.0039397	2.40454	34	45	4	7806	GRIN2A,GRIN1,GRIN2B,SYNGAP1
TF	Factor: WT1; motif: SMCNCCNSC; match class: 1	TF:M01118_1	2.70648e-05	4.56759	2847	62	28	19959	MECP2,FOXG1,NTNG1,KAT6A,KCNB1,GABBR2,WDR45,GABRB2,GRIN2A,SHANK3,TBL1XR1,GABRG2,EEF1A2,EIF4G1,GNAO1,GRIN1,KCNQ2,KIF1A,KLF7,MBD2,MEIS2,PDLIM7,RHOBTB2,SMARCA1,STXBP1,SYNGAP1,NFE2L2,ATP1A2
TF	Factor: Sp1; motif: RGGGMGGRGSNGGGG	TF:M10529	0.0154266	1.81173	7040	62	40	19959	MECP2,FOXG1,CDKL5,NTNG1,KAT6A,KCNB1,GABBR2,IQSEC2,WDR45,GABRB2,GRIN2A,SCN2A,SHANK3,TBL1XR1,BTBD9,CHRNA5,DEAF1,EEF1A2,EIF4G1,GABRD,GNAO1,GRIN1,GRIN2B,HCN1,KCNQ2,KIF1A,KLF7,MBD2,MEF2C,MEIS2,MGRN1,PDLIM7,PTPN4,RHOBTB2,SMARCA1,STXBP1,SYNGAP1,HDAC8,NFE2L2,ATP1A2
TF	Factor: CPBP; motif: GNNRGGGHGGGGNNGGGRN; match class: 1	TF:M09973_1	0.0186331	1.72972	6788	62	39	19959	MECP2,FOXG1,CDKL5,NTNG1,KAT6A,KCNB1,GABBR2,IQSEC2,WDR45,GABRB2,SHANK3,TBL1XR1,GABRG2,BTBD9,CHRNA5,DEAF1,EEF1A2,EIF4G1,GABRD,GNAO1,GRIN2B,HCN1,KCNQ2,KIF1A,KLF7,MBD2,MEF2C,MEIS2,MGRN1,PDLIM7,RHOBTB2,SCN1A,SMARCA1,STXBP1,SYNGAP1,HDAC8,NFE2L2,ATP1A2,SEMA6B
TF	Factor: MAZ; motif: GGGGAGGG; match class: 1	TF:M00649_1	0.0396147	1.40214	4242	62	29	19959	MECP2,NTNG1,KAT6A,KCNB1,GABBR2,WDR45,GABRB2,GRIN2A,SHANK3,TBL1XR1,GABRG2,AGAP6,EEF1A2,EIF4G1,GABRD,GNAO1,GRIN1,KCNQ2,KIF1A,KLF7,MBD2,MEF2C,MEIS2,PDLIM7,RHOBTB2,SCN1A,STXBP1,SYNGAP1,NFE2L2
MIRNA	hsa-miR-6867-5p	MIRNA:hsa-miR-6867-5p	0.00892402	2.04944	453	58	10	14830	FOXG1,KAT6A,KCNB1,GABRB2,MAP2,BTBD9,GRIN2B,KLF7,MGRN1,SCN1A
MIRNA	hsa-miR-574-5p	MIRNA:hsa-miR-574-5p	0.0286261	1.54324	412	58	9	14830	KAT6A,KCNB1,GABRB2,MAP2,SHANK3,BTBD9,KLF7,MGRN1,SCN1A
